# Supplementary material for: Novel Cytonuclear Combinations Modify Arabidopsis thaliana Seed Physiology and Vigor
Source: Front Plant Sci. 2019 Feb 5;10:32. doi: 10.3389/fpls.2019.00032 (PMC6370702; doi:10.3389/fpls.2019.00032)
Supplement: Supplementary file 1 [file Table_1.xlsx]

## Sheet: Feuil1
#Table S1 seed lots used in the experiments
#genotypes are specified unless the entire set of 64 genotypes has been produced (indicated as 64)
seed lots	mother plant environment	genotypes	storage conditions after harvest	experiments
CRB	growth chamber	64	4°C 15-30%RH	germ performance, germ after CDT, ion dosage, ABA dosage, ABA sensitivity
new-1	growth chamber	64	RT	dormancy
new-2	growth chamber	64	RT	dormancy
greenhouse	greenhouse	Sha, [Blh1]Sha	RT	germ performance
