# Supplementary material for: Novel Cytonuclear Combinations Modify Arabidopsis thaliana Seed Physiology and Vigor
Source: Front Plant Sci. 2019 Feb 5;10:32. doi: 10.3389/fpls.2019.00032 (PMC6370702; doi:10.3389/fpls.2019.00032)
Supplement: Supplementary file 2 [file Table_2.xlsx]

## Sheet: S2
#Table S2: NaCl concentrations used in the germination performance experiment
Nuclear background	NaCl Concentration (mM)
Blh-1	50
Bur-0	75
Ct-1	40
Cvi-0	30
Ita-0	50
Jea	30
Jea	30
Oy-0	60
Sha	100
