# Supplementary material for: Novel Cytonuclear Combinations Modify Arabidopsis thaliana Seed Physiology and Vigor
Source: Front Plant Sci. 2019 Feb 5;10:32. doi: 10.3389/fpls.2019.00032 (PMC6370702; doi:10.3389/fpls.2019.00032)
Supplement: Supplementary file 3 [file Table_3.xlsx]

## Sheet: dataset1
#Table S3: dataset1
Genotype.code	Cytoplasm	Nucleus	Seed.number	Success	Harvest	Replicate	Shelf	Temperature	Post.harvest
25AV	Jea	Jea	54	41	H1	R1	B	15	0
25AV	Jea	Jea	40	29	H1	R2	B	15	0
25AV	Jea	Jea	74	59	H1	R1	H	15	0
25AV	Jea	Jea	45	34	H1	R2	H	15	0
25AV	Jea	Jea	83	75	H2	R1	B	15	0
25AV	Jea	Jea	53	49	H2	R2	B	15	0
25AV	Jea	Jea	62	57	H2	R1	H	15	0
25AV	Jea	Jea	40	35	H2	R2	H	15	0
25AV	Jea	Jea	86	0	H1	R1	B	25	0
25AV	Jea	Jea	55	0	H1	R2	B	25	0
25AV	Jea	Jea	50	0	H1	R1	H	25	0
25AV	Jea	Jea	59	0	H1	R2	H	25	0
25AV	Jea	Jea	40	0	H2	R1	B	25	0
25AV	Jea	Jea	75	0	H2	R2	B	25	0
25AV	Jea	Jea	53	0	H2	R1	H	25	0
25AV	Jea	Jea	82	0	H2	R2	H	25	0
25AV	Jea	Jea	43	39	H1	R1	B	15	3
25AV	Jea	Jea	55	51	H1	R2	B	15	3
25AV	Jea	Jea	67	61	H1	R1	H	15	3
25AV	Jea	Jea	64	59	H1	R2	H	15	3
25AV	Jea	Jea	73	70	H2	R1	B	15	3
25AV	Jea	Jea	62	58	H2	R2	B	15	3
25AV	Jea	Jea	44	43	H2	R1	H	15	3
25AV	Jea	Jea	78	75	H2	R2	H	15	3
25AV	Jea	Jea	63	8	H1	R1	B	25	3
25AV	Jea	Jea	49	6	H1	R2	B	25	3
25AV	Jea	Jea	51	7	H1	R1	H	25	3
25AV	Jea	Jea	72	9	H1	R2	H	25	3
25AV	Jea	Jea	53	3	H2	R1	B	25	3
25AV	Jea	Jea	67	4	H2	R2	B	25	3
25AV	Jea	Jea	26	1	H2	R1	H	25	3
25AV	Jea	Jea	74	3	H2	R2	H	25	3
25AV	Jea	Jea	115	114	H1	R1	B	15	6
25AV	Jea	Jea	41	38	H1	R2	B	15	6
25AV	Jea	Jea	100	97	H1	R1	H	15	6
25AV	Jea	Jea	83	77	H1	R2	H	15	6
25AV	Jea	Jea	35	34	H2	R1	B	15	6
25AV	Jea	Jea	70	64	H2	R2	B	15	6
25AV	Jea	Jea	30	28	H2	R1	H	15	6
25AV	Jea	Jea	57	56	H2	R2	H	15	6
25AV	Jea	Jea	56	11	H1	R1	B	25	6
25AV	Jea	Jea	73	12	H1	R2	B	25	6
25AV	Jea	Jea	89	16	H1	R1	H	25	6
25AV	Jea	Jea	57	10	H1	R2	H	25	6
25AV	Jea	Jea	69	5	H2	R1	B	25	6
25AV	Jea	Jea	61	6	H2	R2	B	25	6
25AV	Jea	Jea	36	3	H2	R1	H	25	6
25AV	Jea	Jea	73	6	H2	R2	H	25	6
25AV	Jea	Jea	88	88	H1	R1	B	15	9
25AV	Jea	Jea	72	71	H1	R2	B	15	9
25AV	Jea	Jea	46	45	H1	R1	H	15	9
25AV	Jea	Jea	33	33	H1	R2	H	15	9
25AV	Jea	Jea	39	38	H2	R1	B	15	9
25AV	Jea	Jea	61	59	H2	R2	B	15	9
25AV	Jea	Jea	24	23	H2	R1	H	15	9
25AV	Jea	Jea	73	71	H2	R2	H	15	9
25AV	Jea	Jea	73	29	H1	R1	B	25	9
25AV	Jea	Jea	23	8	H1	R2	B	25	9
25AV	Jea	Jea	31	12	H1	R1	H	25	9
25AV	Jea	Jea	23	8	H1	R2	H	25	9
25AV	Jea	Jea	65	9	H2	R1	B	25	9
25AV	Jea	Jea	69	8	H2	R2	B	25	9
25AV	Jea	Jea	47	6	H2	R1	H	25	9
25AV	Jea	Jea	31	5	H2	R2	H	25	9
36CV	Sha	Blh-1	72	3	H1	R1	B	15	0
36CV	Sha	Blh-1	35	2	H1	R2	B	15	0
36CV	Sha	Blh-1	61	3	H1	R1	H	15	0
36CV	Sha	Blh-1	33	2	H1	R2	H	15	0
36CV	Sha	Blh-1	88	0	H2	R1	B	15	0
36CV	Sha	Blh-1	53	0	H2	R2	B	15	0
36CV	Sha	Blh-1	44	0	H2	R1	H	15	0
36CV	Sha	Blh-1	87	0	H2	R2	H	15	0
36CV	Sha	Blh-1	45	1	H1	R1	B	25	0
36CV	Sha	Blh-1	42	2	H1	R2	B	25	0
36CV	Sha	Blh-1	46	1	H1	R1	H	25	0
36CV	Sha	Blh-1	74	2	H1	R2	H	25	0
36CV	Sha	Blh-1	42	0	H2	R1	B	25	0
36CV	Sha	Blh-1	71	0	H2	R2	B	25	0
36CV	Sha	Blh-1	51	0	H2	R1	H	25	0
36CV	Sha	Blh-1	67	0	H2	R2	H	25	0
36CV	Sha	Blh-1	73	9	H1	R1	B	15	3
36CV	Sha	Blh-1	63	8	H1	R2	B	15	3
36CV	Sha	Blh-1	79	8	H1	R1	H	15	3
36CV	Sha	Blh-1	29	3	H1	R2	H	15	3
36CV	Sha	Blh-1	79	2	H2	R1	B	15	3
36CV	Sha	Blh-1	50	1	H2	R2	B	15	3
36CV	Sha	Blh-1	84	2	H2	R1	H	15	3
36CV	Sha	Blh-1	76	3	H2	R2	H	15	3
36CV	Sha	Blh-1	55	2	H1	R1	B	25	3
36CV	Sha	Blh-1	28	1	H1	R2	B	25	3
36CV	Sha	Blh-1	32	1	H1	R1	H	25	3
36CV	Sha	Blh-1	47	2	H1	R2	H	25	3
36CV	Sha	Blh-1	78	0	H2	R1	B	25	3
36CV	Sha	Blh-1	52	0	H2	R2	B	25	3
36CV	Sha	Blh-1	61	0	H2	R1	H	25	3
36CV	Sha	Blh-1	45	0	H2	R2	H	25	3
36CV	Sha	Blh-1	56	9	H1	R1	B	15	6
36CV	Sha	Blh-1	26	5	H1	R2	B	15	6
36CV	Sha	Blh-1	66	10	H1	R1	H	15	6
36CV	Sha	Blh-1	83	12	H1	R2	H	15	6
36CV	Sha	Blh-1	34	4	H2	R1	B	15	6
36CV	Sha	Blh-1	52	6	H2	R2	B	15	6
36CV	Sha	Blh-1	93	10	H2	R1	H	15	6
36CV	Sha	Blh-1	69	8	H2	R2	H	15	6
36CV	Sha	Blh-1	73	3	H1	R1	B	25	6
36CV	Sha	Blh-1	64	3	H1	R2	B	25	6
36CV	Sha	Blh-1	34	1	H1	R1	H	25	6
36CV	Sha	Blh-1	44	2	H1	R2	H	25	6
36CV	Sha	Blh-1	37	0	H2	R1	B	25	6
36CV	Sha	Blh-1	29	0	H2	R2	B	25	6
36CV	Sha	Blh-1	50	0	H2	R1	H	25	6
36CV	Sha	Blh-1	46	0	H2	R2	H	25	6
36CV	Sha	Blh-1	67	19	H1	R1	B	15	9
36CV	Sha	Blh-1	48	14	H1	R2	B	15	9
36CV	Sha	Blh-1	78	24	H1	R1	H	15	9
36CV	Sha	Blh-1	39	11	H1	R2	H	15	9
36CV	Sha	Blh-1	62	15	H2	R1	B	15	9
36CV	Sha	Blh-1	34	9	H2	R2	B	15	9
36CV	Sha	Blh-1	93	21	H2	R1	H	15	9
36CV	Sha	Blh-1	73	17	H2	R2	H	15	9
36CV	Sha	Blh-1	63	4	H1	R1	B	25	9
36CV	Sha	Blh-1	36	2	H1	R2	B	25	9
36CV	Sha	Blh-1	50	3	H1	R1	H	25	9
36CV	Sha	Blh-1	84	4	H1	R2	H	25	9
36CV	Sha	Blh-1	62	2	H2	R1	B	25	9
36CV	Sha	Blh-1	58	1	H2	R2	B	25	9
36CV	Sha	Blh-1	45	1	H2	R1	H	25	9
36CV	Sha	Blh-1	49	1	H2	R2	H	25	9
37CV	Sha	Bur-0	55	23	H1	R1	B	15	0
37CV	Sha	Bur-0	64	27	H1	R2	B	15	0
37CV	Sha	Bur-0	82	51	H1	R1	H	15	0
37CV	Sha	Bur-0	70	43	H1	R2	H	15	0
37CV	Sha	Bur-0	61	11	H2	R1	B	15	0
37CV	Sha	Bur-0	36	7	H2	R2	B	15	0
37CV	Sha	Bur-0	99	19	H2	R1	H	15	0
37CV	Sha	Bur-0	64	11	H2	R2	H	15	0
37CV	Sha	Bur-0	83	82	H1	R1	B	25	0
37CV	Sha	Bur-0	49	44	H1	R2	B	25	0
37CV	Sha	Bur-0	73	73	H1	R1	H	25	0
37CV	Sha	Bur-0	84	84	H1	R2	H	25	0
37CV	Sha	Bur-0	68	64	H2	R1	B	25	0
37CV	Sha	Bur-0	84	80	H2	R2	B	25	0
37CV	Sha	Bur-0	74	74	H2	R1	H	25	0
37CV	Sha	Bur-0	44	42	H2	R2	H	25	0
37CV	Sha	Bur-0	60	52	H1	R1	B	15	3
37CV	Sha	Bur-0	42	37	H1	R2	B	15	3
37CV	Sha	Bur-0	36	33	H1	R1	H	15	3
37CV	Sha	Bur-0	46	42	H1	R2	H	15	3
37CV	Sha	Bur-0	88	53	H2	R1	B	15	3
37CV	Sha	Bur-0	48	30	H2	R2	B	15	3
37CV	Sha	Bur-0	59	29	H2	R1	H	15	3
37CV	Sha	Bur-0	45	21	H2	R2	H	15	3
37CV	Sha	Bur-0	69	68	H1	R1	B	25	3
37CV	Sha	Bur-0	31	31	H1	R2	B	25	3
37CV	Sha	Bur-0	66	66	H1	R1	H	25	3
37CV	Sha	Bur-0	73	73	H1	R2	H	25	3
37CV	Sha	Bur-0	53	53	H2	R1	B	25	3
37CV	Sha	Bur-0	38	38	H2	R2	B	25	3
37CV	Sha	Bur-0	51	51	H2	R1	H	25	3
37CV	Sha	Bur-0	42	42	H2	R2	H	25	3
37CV	Sha	Bur-0	95	88	H1	R1	B	15	6
37CV	Sha	Bur-0	81	76	H1	R2	B	15	6
37CV	Sha	Bur-0	91	89	H1	R1	H	15	6
37CV	Sha	Bur-0	65	64	H1	R2	H	15	6
37CV	Sha	Bur-0	94	84	H2	R1	B	15	6
37CV	Sha	Bur-0	73	65	H2	R2	B	15	6
37CV	Sha	Bur-0	83	75	H2	R1	H	15	6
37CV	Sha	Bur-0	49	47	H2	R2	H	15	6
37CV	Sha	Bur-0	80	80	H1	R1	B	25	6
37CV	Sha	Bur-0	62	62	H1	R2	B	25	6
37CV	Sha	Bur-0	58	58	H1	R1	H	25	6
37CV	Sha	Bur-0	41	41	H1	R2	H	25	6
37CV	Sha	Bur-0	59	59	H2	R1	B	25	6
37CV	Sha	Bur-0	33	33	H2	R2	B	25	6
37CV	Sha	Bur-0	24	24	H2	R1	H	25	6
37CV	Sha	Bur-0	35	34	H2	R2	H	25	6
37CV	Sha	Bur-0	96	93	H1	R1	B	15	9
37CV	Sha	Bur-0	82	79	H1	R2	B	15	9
37CV	Sha	Bur-0	48	46	H1	R1	H	15	9
37CV	Sha	Bur-0	86	82	H1	R2	H	15	9
37CV	Sha	Bur-0	96	93	H2	R1	B	15	9
37CV	Sha	Bur-0	56	53	H2	R2	B	15	9
37CV	Sha	Bur-0	81	79	H2	R1	H	15	9
37CV	Sha	Bur-0	41	40	H2	R2	H	15	9
37CV	Sha	Bur-0	70	70	H1	R1	B	25	9
37CV	Sha	Bur-0	61	61	H1	R2	B	25	9
37CV	Sha	Bur-0	59	59	H1	R1	H	25	9
37CV	Sha	Bur-0	56	56	H1	R2	H	25	9
37CV	Sha	Bur-0	62	62	H2	R1	B	25	9
37CV	Sha	Bur-0	32	32	H2	R2	B	25	9
37CV	Sha	Bur-0	59	59	H2	R1	H	25	9
37CV	Sha	Bur-0	48	48	H2	R2	H	25	9
38CV	Sha	Ct-1	53	2	H1	R1	B	15	0
38CV	Sha	Ct-1	46	1	H1	R2	B	15	0
38CV	Sha	Ct-1	65	10	H1	R1	H	15	0
38CV	Sha	Ct-1	47	8	H1	R2	H	15	0
38CV	Sha	Ct-1	51	3	H2	R1	B	15	0
38CV	Sha	Ct-1	70	5	H2	R2	B	15	0
38CV	Sha	Ct-1	60	3	H2	R1	H	15	0
38CV	Sha	Ct-1	58	3	H2	R2	H	15	0
38CV	Sha	Ct-1	87	0	H1	R1	B	25	0
38CV	Sha	Ct-1	78	0	H1	R2	B	25	0
38CV	Sha	Ct-1	85	6	H1	R1	H	25	0
38CV	Sha	Ct-1	47	5	H1	R2	H	25	0
38CV	Sha	Ct-1	46	1	H2	R1	B	25	0
38CV	Sha	Ct-1	63	1	H2	R2	B	25	0
38CV	Sha	Ct-1	62	2	H2	R1	H	25	0
38CV	Sha	Ct-1	68	4	H2	R2	H	25	0
38CV	Sha	Ct-1	68	31	H1	R1	B	15	3
38CV	Sha	Ct-1	69	32	H1	R2	B	15	3
38CV	Sha	Ct-1	43	34	H1	R1	H	15	3
38CV	Sha	Ct-1	81	68	H1	R2	H	15	3
38CV	Sha	Ct-1	96	8	H2	R1	B	15	3
38CV	Sha	Ct-1	63	6	H2	R2	B	15	3
38CV	Sha	Ct-1	43	6	H2	R1	H	15	3
38CV	Sha	Ct-1	47	6	H2	R2	H	15	3
38CV	Sha	Ct-1	71	7	H1	R1	B	25	3
38CV	Sha	Ct-1	57	5	H1	R2	B	25	3
38CV	Sha	Ct-1	56	10	H1	R1	H	25	3
38CV	Sha	Ct-1	36	6	H1	R2	H	25	3
38CV	Sha	Ct-1	74	2	H2	R1	B	25	3
38CV	Sha	Ct-1	45	1	H2	R2	B	25	3
38CV	Sha	Ct-1	60	3	H2	R1	H	25	3
38CV	Sha	Ct-1	58	3	H2	R2	H	25	3
38CV	Sha	Ct-1	114	68	H1	R1	B	15	6
38CV	Sha	Ct-1	39	24	H1	R2	B	15	6
38CV	Sha	Ct-1	112	93	H1	R1	H	15	6
38CV	Sha	Ct-1	85	70	H1	R2	H	15	6
38CV	Sha	Ct-1	73	10	H2	R1	B	15	6
38CV	Sha	Ct-1	43	7	H2	R2	B	15	6
38CV	Sha	Ct-1	31	7	H2	R1	H	15	6
38CV	Sha	Ct-1	38	7	H2	R2	H	15	6
38CV	Sha	Ct-1	86	13	H1	R1	B	25	6
38CV	Sha	Ct-1	60	8	H1	R2	B	25	6
38CV	Sha	Ct-1	98	23	H1	R1	H	25	6
38CV	Sha	Ct-1	81	20	H1	R2	H	25	6
38CV	Sha	Ct-1	40	4	H2	R1	B	25	6
38CV	Sha	Ct-1	37	4	H2	R2	B	25	6
38CV	Sha	Ct-1	26	2	H2	R1	H	25	6
38CV	Sha	Ct-1	35	3	H2	R2	H	25	6
38CV	Sha	Ct-1	114	75	H1	R1	B	15	9
38CV	Sha	Ct-1	73	49	H1	R2	B	15	9
38CV	Sha	Ct-1	47	40	H1	R1	H	15	9
38CV	Sha	Ct-1	43	37	H1	R2	H	15	9
38CV	Sha	Ct-1	45	13	H2	R1	B	15	9
38CV	Sha	Ct-1	62	17	H2	R2	B	15	9
38CV	Sha	Ct-1	54	16	H2	R1	H	15	9
38CV	Sha	Ct-1	41	12	H2	R2	H	15	9
38CV	Sha	Ct-1	88	16	H1	R1	B	25	9
38CV	Sha	Ct-1	79	15	H1	R2	B	25	9
38CV	Sha	Ct-1	58	18	H1	R1	H	25	9
38CV	Sha	Ct-1	72	23	H1	R2	H	25	9
38CV	Sha	Ct-1	71	14	H2	R1	B	25	9
38CV	Sha	Ct-1	81	15	H2	R2	B	25	9
38CV	Sha	Ct-1	61	13	H2	R1	H	25	9
38CV	Sha	Ct-1	50	9	H2	R2	H	25	9
39CV	Sha	Cvi-0	N/A	N/A	H1	R1	B	15	0
39CV	Sha	Cvi-0	N/A	N/A	H1	R2	B	15	0
39CV	Sha	Cvi-0	N/A	N/A	H1	R1	H	15	0
39CV	Sha	Cvi-0	N/A	N/A	H1	R2	H	15	0
39CV	Sha	Cvi-0	N/A	N/A	H2	R1	B	15	0
39CV	Sha	Cvi-0	N/A	N/A	H2	R2	B	15	0
39CV	Sha	Cvi-0	N/A	N/A	H2	R1	H	15	0
39CV	Sha	Cvi-0	N/A	N/A	H2	R2	H	15	0
39CV	Sha	Cvi-0	N/A	N/A	H1	R1	B	25	0
39CV	Sha	Cvi-0	N/A	N/A	H1	R2	B	25	0
39CV	Sha	Cvi-0	58	0	H1	R1	H	25	0
39CV	Sha	Cvi-0	44	0	H1	R2	H	25	0
39CV	Sha	Cvi-0	N/A	N/A	H2	R1	B	25	0
39CV	Sha	Cvi-0	N/A	N/A	H2	R2	B	25	0
39CV	Sha	Cvi-0	N/A	N/A	H2	R1	H	25	0
39CV	Sha	Cvi-0	N/A	N/A	H2	R2	H	25	0
39CV	Sha	Cvi-0	N/A	N/A	H1	R1	B	15	3
39CV	Sha	Cvi-0	N/A	N/A	H1	R2	B	15	3
39CV	Sha	Cvi-0	N/A	N/A	H1	R1	H	15	3
39CV	Sha	Cvi-0	N/A	N/A	H1	R2	H	15	3
39CV	Sha	Cvi-0	N/A	N/A	H2	R1	B	15	3
39CV	Sha	Cvi-0	N/A	N/A	H2	R2	B	15	3
39CV	Sha	Cvi-0	N/A	N/A	H2	R1	H	15	3
39CV	Sha	Cvi-0	N/A	N/A	H2	R2	H	15	3
39CV	Sha	Cvi-0	N/A	N/A	H1	R1	B	25	3
39CV	Sha	Cvi-0	N/A	N/A	H1	R2	B	25	3
39CV	Sha	Cvi-0	56	0	H1	R1	H	25	3
39CV	Sha	Cvi-0	48	0	H1	R2	H	25	3
39CV	Sha	Cvi-0	N/A	N/A	H2	R1	B	25	3
39CV	Sha	Cvi-0	N/A	N/A	H2	R2	B	25	3
39CV	Sha	Cvi-0	N/A	N/A	H2	R1	H	25	3
39CV	Sha	Cvi-0	N/A	N/A	H2	R2	H	25	3
39CV	Sha	Cvi-0	N/A	N/A	H1	R1	B	15	6
39CV	Sha	Cvi-0	N/A	N/A	H1	R2	B	15	6
39CV	Sha	Cvi-0	N/A	N/A	H1	R1	H	15	6
39CV	Sha	Cvi-0	N/A	N/A	H1	R2	H	15	6
39CV	Sha	Cvi-0	N/A	N/A	H2	R1	B	15	6
39CV	Sha	Cvi-0	N/A	N/A	H2	R2	B	15	6
39CV	Sha	Cvi-0	N/A	N/A	H2	R1	H	15	6
39CV	Sha	Cvi-0	N/A	N/A	H2	R2	H	15	6
39CV	Sha	Cvi-0	N/A	N/A	H1	R1	B	25	6
39CV	Sha	Cvi-0	N/A	N/A	H1	R2	B	25	6
39CV	Sha	Cvi-0	N/A	N/A	H1	R1	H	25	6
39CV	Sha	Cvi-0	N/A	N/A	H1	R2	H	25	6
39CV	Sha	Cvi-0	N/A	N/A	H2	R1	B	25	6
39CV	Sha	Cvi-0	N/A	N/A	H2	R2	B	25	6
39CV	Sha	Cvi-0	N/A	N/A	H2	R1	H	25	6
39CV	Sha	Cvi-0	N/A	N/A	H2	R2	H	25	6
39CV	Sha	Cvi-0	N/A	N/A	H1	R1	B	15	9
39CV	Sha	Cvi-0	N/A	N/A	H1	R2	B	15	9
39CV	Sha	Cvi-0	N/A	N/A	H1	R1	H	15	9
39CV	Sha	Cvi-0	N/A	N/A	H1	R2	H	15	9
39CV	Sha	Cvi-0	N/A	N/A	H2	R1	B	15	9
39CV	Sha	Cvi-0	N/A	N/A	H2	R2	B	15	9
39CV	Sha	Cvi-0	N/A	N/A	H2	R1	H	15	9
39CV	Sha	Cvi-0	N/A	N/A	H2	R2	H	15	9
39CV	Sha	Cvi-0	N/A	N/A	H1	R1	B	25	9
39CV	Sha	Cvi-0	N/A	N/A	H1	R2	B	25	9
39CV	Sha	Cvi-0	N/A	N/A	H1	R1	H	25	9
39CV	Sha	Cvi-0	N/A	N/A	H1	R2	H	25	9
39CV	Sha	Cvi-0	N/A	N/A	H2	R1	B	25	9
39CV	Sha	Cvi-0	N/A	N/A	H2	R2	B	25	9
39CV	Sha	Cvi-0	N/A	N/A	H2	R1	H	25	9
39CV	Sha	Cvi-0	N/A	N/A	H2	R2	H	25	9
41CV	Sha	Jea	95	79	H1	R1	B	15	0
41CV	Sha	Jea	38	31	H1	R2	B	15	0
41CV	Sha	Jea	73	64	H1	R1	H	15	0
41CV	Sha	Jea	52	45	H1	R2	H	15	0
41CV	Sha	Jea	87	85	H2	R1	B	15	0
41CV	Sha	Jea	59	58	H2	R2	B	15	0
41CV	Sha	Jea	64	62	H2	R1	H	15	0
41CV	Sha	Jea	59	58	H2	R2	H	15	0
41CV	Sha	Jea	57	1	H1	R1	B	25	0
41CV	Sha	Jea	80	0	H1	R2	B	25	0
41CV	Sha	Jea	49	0	H1	R1	H	25	0
41CV	Sha	Jea	67	0	H1	R2	H	25	0
41CV	Sha	Jea	56	0	H2	R1	B	25	0
41CV	Sha	Jea	72	0	H2	R2	B	25	0
41CV	Sha	Jea	49	0	H2	R1	H	25	0
41CV	Sha	Jea	78	0	H2	R2	H	25	0
41CV	Sha	Jea	37	35	H1	R1	B	15	3
41CV	Sha	Jea	48	46	H1	R2	B	15	3
41CV	Sha	Jea	56	54	H1	R1	H	15	3
41CV	Sha	Jea	38	36	H1	R2	H	15	3
41CV	Sha	Jea	77	74	H2	R1	B	15	3
41CV	Sha	Jea	64	63	H2	R2	B	15	3
41CV	Sha	Jea	72	70	H2	R1	H	15	3
41CV	Sha	Jea	59	57	H2	R2	H	15	3
41CV	Sha	Jea	72	8	H1	R1	B	25	3
41CV	Sha	Jea	44	5	H1	R2	B	25	3
41CV	Sha	Jea	60	7	H1	R1	H	25	3
41CV	Sha	Jea	37	4	H1	R2	H	25	3
41CV	Sha	Jea	57	3	H2	R1	B	25	3
41CV	Sha	Jea	31	2	H2	R2	B	25	3
41CV	Sha	Jea	84	4	H2	R1	H	25	3
41CV	Sha	Jea	35	2	H2	R2	H	25	3
41CV	Sha	Jea	68	67	H1	R1	B	15	6
41CV	Sha	Jea	40	39	H1	R2	B	15	6
41CV	Sha	Jea	65	64	H1	R1	H	15	6
41CV	Sha	Jea	46	46	H1	R2	H	15	6
41CV	Sha	Jea	85	83	H2	R1	B	15	6
41CV	Sha	Jea	43	42	H2	R2	B	15	6
41CV	Sha	Jea	92	90	H2	R1	H	15	6
41CV	Sha	Jea	28	27	H2	R2	H	15	6
41CV	Sha	Jea	34	5	H1	R1	B	25	6
41CV	Sha	Jea	82	12	H1	R2	B	25	6
41CV	Sha	Jea	34	6	H1	R1	H	25	6
41CV	Sha	Jea	82	13	H1	R2	H	25	6
41CV	Sha	Jea	68	6	H2	R1	B	25	6
41CV	Sha	Jea	52	5	H2	R2	B	25	6
41CV	Sha	Jea	77	7	H2	R1	H	25	6
41CV	Sha	Jea	50	4	H2	R2	H	25	6
41CV	Sha	Jea	54	52	H1	R1	B	15	9
41CV	Sha	Jea	48	47	H1	R2	B	15	9
41CV	Sha	Jea	87	87	H1	R1	H	15	9
41CV	Sha	Jea	44	44	H1	R2	H	15	9
41CV	Sha	Jea	98	97	H2	R1	B	15	9
41CV	Sha	Jea	35	35	H2	R2	B	15	9
41CV	Sha	Jea	91	90	H2	R1	H	15	9
41CV	Sha	Jea	29	29	H2	R2	H	15	9
41CV	Sha	Jea	94	34	H1	R1	B	25	9
41CV	Sha	Jea	37	13	H1	R2	B	25	9
41CV	Sha	Jea	81	30	H1	R1	H	25	9
41CV	Sha	Jea	38	13	H1	R2	H	25	9
41CV	Sha	Jea	47	6	H2	R1	B	25	9
41CV	Sha	Jea	50	6	H2	R2	B	25	9
41CV	Sha	Jea	54	7	H2	R1	H	25	9
41CV	Sha	Jea	61	8	H2	R2	H	25	9
42CV	Sha	Oy-0	77	4	H1	R1	B	15	0
42CV	Sha	Oy-0	42	2	H1	R2	B	15	0
42CV	Sha	Oy-0	80	3	H1	R1	H	15	0
42CV	Sha	Oy-0	71	3	H1	R2	H	15	0
42CV	Sha	Oy-0	45	2	H2	R1	B	15	0
42CV	Sha	Oy-0	67	3	H2	R2	B	15	0
42CV	Sha	Oy-0	112	5	H2	R1	H	15	0
42CV	Sha	Oy-0	85	4	H2	R2	H	15	0
42CV	Sha	Oy-0	72	0	H1	R1	B	25	0
42CV	Sha	Oy-0	86	0	H1	R2	B	25	0
42CV	Sha	Oy-0	79	0	H1	R1	H	25	0
42CV	Sha	Oy-0	67	0	H1	R2	H	25	0
42CV	Sha	Oy-0	64	1	H2	R1	B	25	0
42CV	Sha	Oy-0	63	1	H2	R2	B	25	0
42CV	Sha	Oy-0	84	2	H2	R1	H	25	0
42CV	Sha	Oy-0	69	2	H2	R2	H	25	0
42CV	Sha	Oy-0	79	10	H1	R1	B	15	3
42CV	Sha	Oy-0	71	9	H1	R2	B	15	3
42CV	Sha	Oy-0	57	7	H1	R1	H	15	3
42CV	Sha	Oy-0	52	6	H1	R2	H	15	3
42CV	Sha	Oy-0	86	9	H2	R1	B	15	3
42CV	Sha	Oy-0	59	6	H2	R2	B	15	3
42CV	Sha	Oy-0	84	9	H2	R1	H	15	3
42CV	Sha	Oy-0	66	7	H2	R2	H	15	3
42CV	Sha	Oy-0	83	1	H1	R1	B	25	3
42CV	Sha	Oy-0	73	0	H1	R2	B	25	3
42CV	Sha	Oy-0	79	2	H1	R1	H	25	3
42CV	Sha	Oy-0	51	2	H1	R2	H	25	3
42CV	Sha	Oy-0	72	2	H2	R1	B	25	3
42CV	Sha	Oy-0	56	1	H2	R2	B	25	3
42CV	Sha	Oy-0	83	5	H2	R1	H	25	3
42CV	Sha	Oy-0	55	4	H2	R2	H	25	3
42CV	Sha	Oy-0	151	34	H1	R1	B	15	6
42CV	Sha	Oy-0	66	15	H1	R2	B	15	6
42CV	Sha	Oy-0	81	19	H1	R1	H	15	6
42CV	Sha	Oy-0	77	18	H1	R2	H	15	6
42CV	Sha	Oy-0	82	18	H2	R1	B	15	6
42CV	Sha	Oy-0	49	10	H2	R2	B	15	6
42CV	Sha	Oy-0	53	14	H2	R1	H	15	6
42CV	Sha	Oy-0	46	12	H2	R2	H	15	6
42CV	Sha	Oy-0	108	2	H1	R1	B	25	6
42CV	Sha	Oy-0	73	1	H1	R2	B	25	6
42CV	Sha	Oy-0	60	3	H1	R1	H	25	6
42CV	Sha	Oy-0	58	3	H1	R2	H	25	6
42CV	Sha	Oy-0	94	4	H2	R1	B	25	6
42CV	Sha	Oy-0	39	2	H2	R2	B	25	6
42CV	Sha	Oy-0	82	8	H2	R1	H	25	6
42CV	Sha	Oy-0	40	4	H2	R2	H	25	6
42CV	Sha	Oy-0	82	22	H1	R1	B	15	9
42CV	Sha	Oy-0	63	17	H1	R2	B	15	9
42CV	Sha	Oy-0	47	16	H1	R1	H	15	9
42CV	Sha	Oy-0	57	20	H1	R2	H	15	9
42CV	Sha	Oy-0	97	26	H2	R1	B	15	9
42CV	Sha	Oy-0	41	11	H2	R2	B	15	9
42CV	Sha	Oy-0	74	22	H2	R1	H	15	9
42CV	Sha	Oy-0	48	14	H2	R2	H	15	9
42CV	Sha	Oy-0	86	2	H1	R1	B	25	9
42CV	Sha	Oy-0	79	2	H1	R2	B	25	9
42CV	Sha	Oy-0	57	4	H1	R1	H	25	9
42CV	Sha	Oy-0	40	3	H1	R2	H	25	9
42CV	Sha	Oy-0	76	5	H2	R1	B	25	9
42CV	Sha	Oy-0	53	3	H2	R2	B	25	9
42CV	Sha	Oy-0	68	8	H2	R1	H	25	9
42CV	Sha	Oy-0	59	7	H2	R2	H	25	9
43CV	Oy-0	Sha	61	2	H1	R1	B	15	0
43CV	Oy-0	Sha	37	2	H1	R2	B	15	0
43CV	Oy-0	Sha	159	5	H1	R1	H	15	0
43CV	Oy-0	Sha	64	2	H1	R2	H	15	0
43CV	Oy-0	Sha	78	10	H2	R1	B	15	0
43CV	Oy-0	Sha	81	11	H2	R2	B	15	0
43CV	Oy-0	Sha	79	13	H2	R1	H	15	0
43CV	Oy-0	Sha	50	9	H2	R2	H	15	0
43CV	Oy-0	Sha	68	0	H1	R1	B	25	0
43CV	Oy-0	Sha	50	0	H1	R2	B	25	0
43CV	Oy-0	Sha	73	0	H1	R1	H	25	0
43CV	Oy-0	Sha	52	0	H1	R2	H	25	0
43CV	Oy-0	Sha	117	0	H2	R1	B	25	0
43CV	Oy-0	Sha	78	0	H2	R2	B	25	0
43CV	Oy-0	Sha	75	0	H2	R1	H	25	0
43CV	Oy-0	Sha	81	0	H2	R2	H	25	0
43CV	Oy-0	Sha	70	48	H1	R1	B	15	3
43CV	Oy-0	Sha	72	47	H1	R2	B	15	3
43CV	Oy-0	Sha	60	43	H1	R1	H	15	3
43CV	Oy-0	Sha	51	36	H1	R2	H	15	3
43CV	Oy-0	Sha	87	68	H2	R1	B	15	3
43CV	Oy-0	Sha	53	42	H2	R2	B	15	3
43CV	Oy-0	Sha	79	67	H2	R1	H	15	3
43CV	Oy-0	Sha	60	50	H2	R2	H	15	3
43CV	Oy-0	Sha	81	3	H1	R1	B	25	3
43CV	Oy-0	Sha	38	2	H1	R2	B	25	3
43CV	Oy-0	Sha	93	4	H1	R1	H	25	3
43CV	Oy-0	Sha	73	4	H1	R2	H	25	3
43CV	Oy-0	Sha	67	3	H2	R1	B	25	3
43CV	Oy-0	Sha	49	2	H2	R2	B	25	3
43CV	Oy-0	Sha	75	2	H2	R1	H	25	3
43CV	Oy-0	Sha	45	1	H2	R2	H	25	3
43CV	Oy-0	Sha	98	92	H1	R1	B	15	6
43CV	Oy-0	Sha	70	66	H1	R2	B	15	6
43CV	Oy-0	Sha	109	101	H1	R1	H	15	6
43CV	Oy-0	Sha	59	54	H1	R2	H	15	6
43CV	Oy-0	Sha	97	92	H2	R1	B	15	6
43CV	Oy-0	Sha	48	44	H2	R2	B	15	6
43CV	Oy-0	Sha	63	61	H2	R1	H	15	6
43CV	Oy-0	Sha	70	67	H2	R2	H	15	6
43CV	Oy-0	Sha	76	11	H1	R1	B	25	6
43CV	Oy-0	Sha	32	5	H1	R2	B	25	6
43CV	Oy-0	Sha	89	12	H1	R1	H	25	6
43CV	Oy-0	Sha	30	5	H1	R2	H	25	6
43CV	Oy-0	Sha	84	22	H2	R1	B	25	6
43CV	Oy-0	Sha	56	15	H2	R2	B	25	6
43CV	Oy-0	Sha	67	15	H2	R1	H	25	6
43CV	Oy-0	Sha	33	7	H2	R2	H	25	6
43CV	Oy-0	Sha	76	75	H1	R1	B	15	9
43CV	Oy-0	Sha	62	60	H1	R2	B	15	9
43CV	Oy-0	Sha	71	69	H1	R1	H	15	9
43CV	Oy-0	Sha	89	88	H1	R2	H	15	9
43CV	Oy-0	Sha	75	74	H2	R1	B	15	9
43CV	Oy-0	Sha	63	62	H2	R2	B	15	9
43CV	Oy-0	Sha	58	56	H2	R1	H	15	9
43CV	Oy-0	Sha	37	36	H2	R2	H	15	9
43CV	Oy-0	Sha	68	18	H1	R1	B	25	9
43CV	Oy-0	Sha	45	13	H1	R2	B	25	9
43CV	Oy-0	Sha	62	21	H1	R1	H	25	9
43CV	Oy-0	Sha	51	18	H1	R2	H	25	9
43CV	Oy-0	Sha	86	36	H2	R1	B	25	9
43CV	Oy-0	Sha	36	15	H2	R2	B	25	9
43CV	Oy-0	Sha	70	24	H2	R1	H	25	9
43CV	Oy-0	Sha	58	19	H2	R2	H	25	9
44CV	Oy-0	Blh-1	85	0	H1	R1	B	15	0
44CV	Oy-0	Blh-1	41	0	H1	R2	B	15	0
44CV	Oy-0	Blh-1	74	0	H1	R1	H	15	0
44CV	Oy-0	Blh-1	21	0	H1	R2	H	15	0
44CV	Oy-0	Blh-1	93	3	H2	R1	B	15	0
44CV	Oy-0	Blh-1	67	3	H2	R2	B	15	0
44CV	Oy-0	Blh-1	48	7	H2	R1	H	15	0
44CV	Oy-0	Blh-1	76	10	H2	R2	H	15	0
44CV	Oy-0	Blh-1	40	0	H1	R1	B	25	0
44CV	Oy-0	Blh-1	48	0	H1	R2	B	25	0
44CV	Oy-0	Blh-1	49	0	H1	R1	H	25	0
44CV	Oy-0	Blh-1	67	0	H1	R2	H	25	0
44CV	Oy-0	Blh-1	68	0	H2	R1	B	25	0
44CV	Oy-0	Blh-1	59	0	H2	R2	B	25	0
44CV	Oy-0	Blh-1	69	0	H2	R1	H	25	0
44CV	Oy-0	Blh-1	45	0	H2	R2	H	25	0
44CV	Oy-0	Blh-1	80	7	H1	R1	B	15	3
44CV	Oy-0	Blh-1	39	4	H1	R2	B	15	3
44CV	Oy-0	Blh-1	94	9	H1	R1	H	15	3
44CV	Oy-0	Blh-1	31	3	H1	R2	H	15	3
44CV	Oy-0	Blh-1	88	26	H2	R1	B	15	3
44CV	Oy-0	Blh-1	38	11	H2	R2	B	15	3
44CV	Oy-0	Blh-1	73	24	H2	R1	H	15	3
44CV	Oy-0	Blh-1	54	19	H2	R2	H	15	3
44CV	Oy-0	Blh-1	64	0	H1	R1	B	25	3
44CV	Oy-0	Blh-1	29	0	H1	R2	B	25	3
44CV	Oy-0	Blh-1	79	0	H1	R1	H	25	3
44CV	Oy-0	Blh-1	46	0	H1	R2	H	25	3
44CV	Oy-0	Blh-1	72	0	H2	R1	B	25	3
44CV	Oy-0	Blh-1	38	0	H2	R2	B	25	3
44CV	Oy-0	Blh-1	60	0	H2	R1	H	25	3
44CV	Oy-0	Blh-1	47	0	H2	R2	H	25	3
44CV	Oy-0	Blh-1	52	35	H1	R1	B	15	6
44CV	Oy-0	Blh-1	61	42	H1	R2	B	15	6
44CV	Oy-0	Blh-1	74	43	H1	R1	H	15	6
44CV	Oy-0	Blh-1	63	34	H1	R2	H	15	6
44CV	Oy-0	Blh-1	95	46	H2	R1	B	15	6
44CV	Oy-0	Blh-1	29	13	H2	R2	B	15	6
44CV	Oy-0	Blh-1	81	36	H2	R1	H	15	6
44CV	Oy-0	Blh-1	35	16	H2	R2	H	15	6
44CV	Oy-0	Blh-1	69	0	H1	R1	B	25	6
44CV	Oy-0	Blh-1	51	0	H1	R2	B	25	6
44CV	Oy-0	Blh-1	88	0	H1	R1	H	25	6
44CV	Oy-0	Blh-1	63	0	H1	R2	H	25	6
44CV	Oy-0	Blh-1	90	0	H2	R1	B	25	6
44CV	Oy-0	Blh-1	55	0	H2	R2	B	25	6
44CV	Oy-0	Blh-1	87	0	H2	R1	H	25	6
44CV	Oy-0	Blh-1	25	0	H2	R2	H	25	6
44CV	Oy-0	Blh-1	41	38	H1	R1	B	15	9
44CV	Oy-0	Blh-1	62	58	H1	R2	B	15	9
44CV	Oy-0	Blh-1	69	61	H1	R1	H	15	9
44CV	Oy-0	Blh-1	42	37	H1	R2	H	15	9
44CV	Oy-0	Blh-1	53	47	H2	R1	B	15	9
44CV	Oy-0	Blh-1	42	37	H2	R2	B	15	9
44CV	Oy-0	Blh-1	86	78	H2	R1	H	15	9
44CV	Oy-0	Blh-1	38	34	H2	R2	H	15	9
44CV	Oy-0	Blh-1	77	0	H1	R1	B	25	9
44CV	Oy-0	Blh-1	33	0	H1	R2	B	25	9
44CV	Oy-0	Blh-1	89	0	H1	R1	H	25	9
44CV	Oy-0	Blh-1	42	0	H1	R2	H	25	9
44CV	Oy-0	Blh-1	101	2	H2	R1	B	25	9
44CV	Oy-0	Blh-1	71	1	H2	R2	B	25	9
44CV	Oy-0	Blh-1	60	1	H2	R1	H	25	9
44CV	Oy-0	Blh-1	52	1	H2	R2	H	25	9
45CV	Oy-0	Bur-0	59	21	H1	R1	B	15	0
45CV	Oy-0	Bur-0	47	20	H1	R2	B	15	0
45CV	Oy-0	Bur-0	53	17	H1	R1	H	15	0
45CV	Oy-0	Bur-0	41	13	H1	R2	H	15	0
45CV	Oy-0	Bur-0	46	26	H2	R1	B	15	0
45CV	Oy-0	Bur-0	38	22	H2	R2	B	15	0
45CV	Oy-0	Bur-0	41	20	H2	R1	H	15	0
45CV	Oy-0	Bur-0	54	26	H2	R2	H	15	0
45CV	Oy-0	Bur-0	52	44	H1	R1	B	25	0
45CV	Oy-0	Bur-0	71	61	H1	R2	B	25	0
45CV	Oy-0	Bur-0	47	42	H1	R1	H	25	0
45CV	Oy-0	Bur-0	84	76	H1	R2	H	25	0
45CV	Oy-0	Bur-0	63	61	H2	R1	B	25	0
45CV	Oy-0	Bur-0	43	41	H2	R2	B	25	0
45CV	Oy-0	Bur-0	47	45	H2	R1	H	25	0
45CV	Oy-0	Bur-0	80	77	H2	R2	H	25	0
45CV	Oy-0	Bur-0	52	33	H1	R1	B	15	3
45CV	Oy-0	Bur-0	72	43	H1	R2	B	15	3
45CV	Oy-0	Bur-0	51	27	H1	R1	H	15	3
45CV	Oy-0	Bur-0	39	22	H1	R2	H	15	3
45CV	Oy-0	Bur-0	50	29	H2	R1	B	15	3
45CV	Oy-0	Bur-0	61	37	H2	R2	B	15	3
45CV	Oy-0	Bur-0	63	34	H2	R1	H	15	3
45CV	Oy-0	Bur-0	72	39	H2	R2	H	15	3
45CV	Oy-0	Bur-0	82	82	H1	R1	B	25	3
45CV	Oy-0	Bur-0	46	45	H1	R2	B	25	3
45CV	Oy-0	Bur-0	61	61	H1	R1	H	25	3
45CV	Oy-0	Bur-0	52	52	H1	R2	H	25	3
45CV	Oy-0	Bur-0	84	83	H2	R1	B	25	3
45CV	Oy-0	Bur-0	27	27	H2	R2	B	25	3
45CV	Oy-0	Bur-0	93	93	H2	R1	H	25	3
45CV	Oy-0	Bur-0	36	36	H2	R2	H	25	3
45CV	Oy-0	Bur-0	95	88	H1	R1	B	15	6
45CV	Oy-0	Bur-0	53	48	H1	R2	B	15	6
45CV	Oy-0	Bur-0	79	78	H1	R1	H	15	6
45CV	Oy-0	Bur-0	58	58	H1	R2	H	15	6
45CV	Oy-0	Bur-0	82	80	H2	R1	B	15	6
45CV	Oy-0	Bur-0	45	44	H2	R2	B	15	6
45CV	Oy-0	Bur-0	96	94	H2	R1	H	15	6
45CV	Oy-0	Bur-0	40	39	H2	R2	H	15	6
45CV	Oy-0	Bur-0	85	85	H1	R1	B	25	6
45CV	Oy-0	Bur-0	64	62	H1	R2	B	25	6
45CV	Oy-0	Bur-0	34	34	H1	R1	H	25	6
45CV	Oy-0	Bur-0	84	84	H1	R2	H	25	6
45CV	Oy-0	Bur-0	80	80	H2	R1	B	25	6
45CV	Oy-0	Bur-0	52	51	H2	R2	B	25	6
45CV	Oy-0	Bur-0	95	94	H2	R1	H	25	6
45CV	Oy-0	Bur-0	25	24	H2	R2	H	25	6
45CV	Oy-0	Bur-0	76	68	H1	R1	B	15	9
45CV	Oy-0	Bur-0	81	76	H1	R2	B	15	9
45CV	Oy-0	Bur-0	48	45	H1	R1	H	15	9
45CV	Oy-0	Bur-0	61	58	H1	R2	H	15	9
45CV	Oy-0	Bur-0	94	94	H2	R1	B	15	9
45CV	Oy-0	Bur-0	58	56	H2	R2	B	15	9
45CV	Oy-0	Bur-0	72	71	H2	R1	H	15	9
45CV	Oy-0	Bur-0	48	48	H2	R2	H	15	9
45CV	Oy-0	Bur-0	64	64	H1	R1	B	25	9
45CV	Oy-0	Bur-0	53	53	H1	R2	B	25	9
45CV	Oy-0	Bur-0	49	49	H1	R1	H	25	9
45CV	Oy-0	Bur-0	47	46	H1	R2	H	25	9
45CV	Oy-0	Bur-0	84	84	H2	R1	B	25	9
45CV	Oy-0	Bur-0	27	27	H2	R2	B	25	9
45CV	Oy-0	Bur-0	99	99	H2	R1	H	25	9
45CV	Oy-0	Bur-0	36	36	H2	R2	H	25	9
46CV	Oy-0	Ct-1	45	2	H1	R1	B	15	0
46CV	Oy-0	Ct-1	84	4	H1	R2	B	15	0
46CV	Oy-0	Ct-1	95	18	H1	R1	H	15	0
46CV	Oy-0	Ct-1	79	13	H1	R2	H	15	0
46CV	Oy-0	Ct-1	73	2	H2	R1	B	15	0
46CV	Oy-0	Ct-1	85	3	H2	R2	B	15	0
46CV	Oy-0	Ct-1	89	2	H2	R1	H	15	0
46CV	Oy-0	Ct-1	78	2	H2	R2	H	15	0
46CV	Oy-0	Ct-1	50	0	H1	R1	B	25	0
46CV	Oy-0	Ct-1	57	0	H1	R2	B	25	0
46CV	Oy-0	Ct-1	64	0	H1	R1	H	25	0
46CV	Oy-0	Ct-1	67	0	H1	R2	H	25	0
46CV	Oy-0	Ct-1	64	0	H2	R1	B	25	0
46CV	Oy-0	Ct-1	75	0	H2	R2	B	25	0
46CV	Oy-0	Ct-1	80	0	H2	R1	H	25	0
46CV	Oy-0	Ct-1	66	0	H2	R2	H	25	0
46CV	Oy-0	Ct-1	52	10	H1	R1	B	15	3
46CV	Oy-0	Ct-1	67	14	H1	R2	B	15	3
46CV	Oy-0	Ct-1	57	29	H1	R1	H	15	3
46CV	Oy-0	Ct-1	82	43	H1	R2	H	15	3
46CV	Oy-0	Ct-1	96	11	H2	R1	B	15	3
46CV	Oy-0	Ct-1	53	6	H2	R2	B	15	3
46CV	Oy-0	Ct-1	88	6	H2	R1	H	15	3
46CV	Oy-0	Ct-1	57	5	H2	R2	H	15	3
46CV	Oy-0	Ct-1	97	3	H1	R1	B	25	3
46CV	Oy-0	Ct-1	48	2	H1	R2	B	25	3
46CV	Oy-0	Ct-1	76	9	H1	R1	H	25	3
46CV	Oy-0	Ct-1	59	8	H1	R2	H	25	3
46CV	Oy-0	Ct-1	98	0	H2	R1	B	25	3
46CV	Oy-0	Ct-1	47	0	H2	R2	B	25	3
46CV	Oy-0	Ct-1	74	0	H2	R1	H	25	3
46CV	Oy-0	Ct-1	60	0	H2	R2	H	25	3
46CV	Oy-0	Ct-1	78	42	H1	R1	B	15	6
46CV	Oy-0	Ct-1	85	46	H1	R2	B	15	6
46CV	Oy-0	Ct-1	95	75	H1	R1	H	15	6
46CV	Oy-0	Ct-1	73	58	H1	R2	H	15	6
46CV	Oy-0	Ct-1	53	10	H2	R1	B	15	6
46CV	Oy-0	Ct-1	61	10	H2	R2	B	15	6
46CV	Oy-0	Ct-1	82	10	H2	R1	H	15	6
46CV	Oy-0	Ct-1	52	6	H2	R2	H	15	6
46CV	Oy-0	Ct-1	92	11	H1	R1	B	25	6
46CV	Oy-0	Ct-1	47	6	H1	R2	B	25	6
46CV	Oy-0	Ct-1	61	16	H1	R1	H	25	6
46CV	Oy-0	Ct-1	39	10	H1	R2	H	25	6
46CV	Oy-0	Ct-1	93	6	H2	R1	B	25	6
46CV	Oy-0	Ct-1	63	3	H2	R2	B	25	6
46CV	Oy-0	Ct-1	82	5	H2	R1	H	25	6
46CV	Oy-0	Ct-1	59	3	H2	R2	H	25	6
46CV	Oy-0	Ct-1	82	65	H1	R1	B	15	9
46CV	Oy-0	Ct-1	58	46	H1	R2	B	15	9
46CV	Oy-0	Ct-1	84	73	H1	R1	H	15	9
46CV	Oy-0	Ct-1	56	48	H1	R2	H	15	9
46CV	Oy-0	Ct-1	92	33	H2	R1	B	15	9
46CV	Oy-0	Ct-1	71	26	H2	R2	B	15	9
46CV	Oy-0	Ct-1	77	28	H2	R1	H	15	9
46CV	Oy-0	Ct-1	46	18	H2	R2	H	15	9
46CV	Oy-0	Ct-1	69	20	H1	R1	B	25	9
46CV	Oy-0	Ct-1	44	12	H1	R2	B	25	9
46CV	Oy-0	Ct-1	77	25	H1	R1	H	25	9
46CV	Oy-0	Ct-1	70	24	H1	R2	H	25	9
46CV	Oy-0	Ct-1	81	18	H2	R1	B	25	9
46CV	Oy-0	Ct-1	52	12	H2	R2	B	25	9
46CV	Oy-0	Ct-1	82	18	H2	R1	H	25	9
46CV	Oy-0	Ct-1	63	12	H2	R2	H	25	9
47CV	Oy-0	Cvi-0	96	0	H1	R1	B	15	0
47CV	Oy-0	Cvi-0	42	0	H1	R2	B	15	0
47CV	Oy-0	Cvi-0	97	0	H1	R1	H	15	0
47CV	Oy-0	Cvi-0	64	0	H1	R2	H	15	0
47CV	Oy-0	Cvi-0	61	0	H2	R1	B	15	0
47CV	Oy-0	Cvi-0	44	0	H2	R2	B	15	0
47CV	Oy-0	Cvi-0	92	0	H2	R1	H	15	0
47CV	Oy-0	Cvi-0	69	0	H2	R2	H	15	0
47CV	Oy-0	Cvi-0	64	0	H1	R1	B	25	0
47CV	Oy-0	Cvi-0	87	0	H1	R2	B	25	0
47CV	Oy-0	Cvi-0	118	0	H1	R1	H	25	0
47CV	Oy-0	Cvi-0	58	0	H1	R2	H	25	0
47CV	Oy-0	Cvi-0	54	0	H2	R1	B	25	0
47CV	Oy-0	Cvi-0	68	0	H2	R2	B	25	0
47CV	Oy-0	Cvi-0	79	0	H2	R1	H	25	0
47CV	Oy-0	Cvi-0	58	0	H2	R2	H	25	0
47CV	Oy-0	Cvi-0	51	5	H1	R1	B	15	3
47CV	Oy-0	Cvi-0	40	2	H1	R2	B	15	3
47CV	Oy-0	Cvi-0	72	11	H1	R1	H	15	3
47CV	Oy-0	Cvi-0	54	9	H1	R2	H	15	3
47CV	Oy-0	Cvi-0	60	13	H2	R1	B	15	3
47CV	Oy-0	Cvi-0	53	14	H2	R2	B	15	3
47CV	Oy-0	Cvi-0	65	7	H2	R1	H	15	3
47CV	Oy-0	Cvi-0	52	4	H2	R2	H	15	3
47CV	Oy-0	Cvi-0	54	0	H1	R1	B	25	3
47CV	Oy-0	Cvi-0	30	0	H1	R2	B	25	3
47CV	Oy-0	Cvi-0	74	1	H1	R1	H	25	3
47CV	Oy-0	Cvi-0	63	1	H1	R2	H	25	3
47CV	Oy-0	Cvi-0	68	0	H2	R1	B	25	3
47CV	Oy-0	Cvi-0	43	0	H2	R2	B	25	3
47CV	Oy-0	Cvi-0	72	0	H2	R1	H	25	3
47CV	Oy-0	Cvi-0	54	0	H2	R2	H	25	3
47CV	Oy-0	Cvi-0	113	18	H1	R1	B	15	6
47CV	Oy-0	Cvi-0	81	12	H1	R2	B	15	6
47CV	Oy-0	Cvi-0	128	76	H1	R1	H	15	6
47CV	Oy-0	Cvi-0	85	52	H1	R2	H	15	6
47CV	Oy-0	Cvi-0	58	21	H2	R1	B	15	6
47CV	Oy-0	Cvi-0	89	33	H2	R2	B	15	6
47CV	Oy-0	Cvi-0	30	8	H2	R1	H	15	6
47CV	Oy-0	Cvi-0	62	15	H2	R2	H	15	6
47CV	Oy-0	Cvi-0	116	0	H1	R1	B	25	6
47CV	Oy-0	Cvi-0	44	0	H1	R2	B	25	6
47CV	Oy-0	Cvi-0	84	3	H1	R1	H	25	6
47CV	Oy-0	Cvi-0	62	2	H1	R2	H	25	6
47CV	Oy-0	Cvi-0	73	2	H2	R1	B	25	6
47CV	Oy-0	Cvi-0	31	1	H2	R2	B	25	6
47CV	Oy-0	Cvi-0	43	1	H2	R1	H	25	6
47CV	Oy-0	Cvi-0	84	2	H2	R2	H	25	6
47CV	Oy-0	Cvi-0	130	99	H1	R1	B	15	9
47CV	Oy-0	Cvi-0	90	68	H1	R2	B	15	9
47CV	Oy-0	Cvi-0	78	72	H1	R1	H	15	9
47CV	Oy-0	Cvi-0	44	41	H1	R2	H	15	9
47CV	Oy-0	Cvi-0	83	59	H2	R1	B	15	9
47CV	Oy-0	Cvi-0	40	29	H2	R2	B	15	9
47CV	Oy-0	Cvi-0	74	49	H2	R1	H	15	9
47CV	Oy-0	Cvi-0	46	31	H2	R2	H	15	9
47CV	Oy-0	Cvi-0	90	5	H1	R1	B	25	9
47CV	Oy-0	Cvi-0	82	3	H1	R2	B	25	9
47CV	Oy-0	Cvi-0	75	4	H1	R1	H	25	9
47CV	Oy-0	Cvi-0	84	4	H1	R2	H	25	9
47CV	Oy-0	Cvi-0	62	3	H2	R1	B	25	9
47CV	Oy-0	Cvi-0	57	3	H2	R2	B	25	9
47CV	Oy-0	Cvi-0	54	3	H2	R1	H	25	9
47CV	Oy-0	Cvi-0	62	3	H2	R2	H	25	9
49CV	Oy-0	Jea	86	60	H1	R1	B	15	0
49CV	Oy-0	Jea	56	39	H1	R2	B	15	0
49CV	Oy-0	Jea	82	61	H1	R1	H	15	0
49CV	Oy-0	Jea	55	41	H1	R2	H	15	0
49CV	Oy-0	Jea	85	82	H2	R1	B	15	0
49CV	Oy-0	Jea	66	64	H2	R2	B	15	0
49CV	Oy-0	Jea	75	55	H2	R1	H	15	0
49CV	Oy-0	Jea	56	41	H2	R2	H	15	0
49CV	Oy-0	Jea	51	0	H1	R1	B	25	0
49CV	Oy-0	Jea	66	0	H1	R2	B	25	0
49CV	Oy-0	Jea	73	0	H1	R1	H	25	0
49CV	Oy-0	Jea	64	0	H1	R2	H	25	0
49CV	Oy-0	Jea	69	0	H2	R1	B	25	0
49CV	Oy-0	Jea	71	0	H2	R2	B	25	0
49CV	Oy-0	Jea	47	0	H2	R1	H	25	0
49CV	Oy-0	Jea	71	0	H2	R2	H	25	0
49CV	Oy-0	Jea	33	30	H1	R1	B	15	3
49CV	Oy-0	Jea	51	48	H1	R2	B	15	3
49CV	Oy-0	Jea	59	56	H1	R1	H	15	3
49CV	Oy-0	Jea	43	41	H1	R2	H	15	3
49CV	Oy-0	Jea	94	91	H2	R1	B	15	3
49CV	Oy-0	Jea	58	55	H2	R2	B	15	3
49CV	Oy-0	Jea	111	106	H2	R1	H	15	3
49CV	Oy-0	Jea	58	55	H2	R2	H	15	3
49CV	Oy-0	Jea	62	7	H1	R1	B	25	3
49CV	Oy-0	Jea	55	6	H1	R2	B	25	3
49CV	Oy-0	Jea	87	7	H1	R1	H	25	3
49CV	Oy-0	Jea	62	6	H1	R2	H	25	3
49CV	Oy-0	Jea	86	2	H2	R1	B	25	3
49CV	Oy-0	Jea	31	1	H2	R2	B	25	3
49CV	Oy-0	Jea	68	2	H2	R1	H	25	3
49CV	Oy-0	Jea	51	2	H2	R2	H	25	3
49CV	Oy-0	Jea	77	73	H1	R1	B	15	6
49CV	Oy-0	Jea	58	55	H1	R2	B	15	6
49CV	Oy-0	Jea	71	66	H1	R1	H	15	6
49CV	Oy-0	Jea	75	70	H1	R2	H	15	6
49CV	Oy-0	Jea	86	83	H2	R1	B	15	6
49CV	Oy-0	Jea	44	40	H2	R2	B	15	6
49CV	Oy-0	Jea	97	93	H2	R1	H	15	6
49CV	Oy-0	Jea	60	56	H2	R2	H	15	6
49CV	Oy-0	Jea	101	17	H1	R1	B	25	6
49CV	Oy-0	Jea	72	11	H1	R2	B	25	6
49CV	Oy-0	Jea	64	9	H1	R1	H	25	6
49CV	Oy-0	Jea	35	5	H1	R2	H	25	6
49CV	Oy-0	Jea	48	4	H2	R1	B	25	6
49CV	Oy-0	Jea	33	3	H2	R2	B	25	6
49CV	Oy-0	Jea	63	4	H2	R1	H	25	6
49CV	Oy-0	Jea	42	3	H2	R2	H	25	6
49CV	Oy-0	Jea	70	68	H1	R1	B	15	9
49CV	Oy-0	Jea	35	33	H1	R2	B	15	9
49CV	Oy-0	Jea	58	57	H1	R1	H	15	9
49CV	Oy-0	Jea	75	73	H1	R2	H	15	9
49CV	Oy-0	Jea	72	66	H2	R1	B	15	9
49CV	Oy-0	Jea	31	28	H2	R2	B	15	9
49CV	Oy-0	Jea	97	90	H2	R1	H	15	9
49CV	Oy-0	Jea	36	33	H2	R2	H	15	9
49CV	Oy-0	Jea	57	18	H1	R1	B	25	9
49CV	Oy-0	Jea	49	15	H1	R2	B	25	9
49CV	Oy-0	Jea	61	18	H1	R1	H	25	9
49CV	Oy-0	Jea	39	11	H1	R2	H	25	9
49CV	Oy-0	Jea	60	6	H2	R1	B	25	9
49CV	Oy-0	Jea	43	4	H2	R2	B	25	9
49CV	Oy-0	Jea	55	6	H2	R1	H	25	9
49CV	Oy-0	Jea	47	5	H2	R2	H	25	9
50CV	Jea	Blh-1	52	0	H1	R1	B	15	0
50CV	Jea	Blh-1	30	0	H1	R2	B	15	0
50CV	Jea	Blh-1	58	0	H1	R1	H	15	0
50CV	Jea	Blh-1	44	0	H1	R2	H	15	0
50CV	Jea	Blh-1	85	3	H2	R1	B	15	0
50CV	Jea	Blh-1	46	2	H2	R2	B	15	0
50CV	Jea	Blh-1	72	6	H2	R1	H	15	0
50CV	Jea	Blh-1	59	4	H2	R2	H	15	0
50CV	Jea	Blh-1	58	0	H1	R1	B	25	0
50CV	Jea	Blh-1	29	0	H1	R2	B	25	0
50CV	Jea	Blh-1	67	0	H1	R1	H	25	0
50CV	Jea	Blh-1	45	0	H1	R2	H	25	0
50CV	Jea	Blh-1	84	0	H2	R1	B	25	0
50CV	Jea	Blh-1	52	0	H2	R2	B	25	0
50CV	Jea	Blh-1	47	0	H2	R1	H	25	0
50CV	Jea	Blh-1	76	0	H2	R2	H	25	0
50CV	Jea	Blh-1	81	6	H1	R1	B	15	3
50CV	Jea	Blh-1	32	3	H1	R2	B	15	3
50CV	Jea	Blh-1	85	7	H1	R1	H	15	3
50CV	Jea	Blh-1	28	3	H1	R2	H	15	3
50CV	Jea	Blh-1	62	18	H2	R1	B	15	3
50CV	Jea	Blh-1	47	12	H2	R2	B	15	3
50CV	Jea	Blh-1	96	27	H2	R1	H	15	3
50CV	Jea	Blh-1	43	13	H2	R2	H	15	3
50CV	Jea	Blh-1	37	0	H1	R1	B	25	3
50CV	Jea	Blh-1	41	0	H1	R2	B	25	3
50CV	Jea	Blh-1	80	0	H1	R1	H	25	3
50CV	Jea	Blh-1	29	0	H1	R2	H	25	3
50CV	Jea	Blh-1	91	0	H2	R1	B	25	3
50CV	Jea	Blh-1	50	0	H2	R2	B	25	3
50CV	Jea	Blh-1	91	0	H2	R1	H	25	3
50CV	Jea	Blh-1	50	0	H2	R2	H	25	3
50CV	Jea	Blh-1	67	39	H1	R1	B	15	6
50CV	Jea	Blh-1	53	31	H1	R2	B	15	6
50CV	Jea	Blh-1	56	23	H1	R1	H	15	6
50CV	Jea	Blh-1	34	14	H1	R2	H	15	6
50CV	Jea	Blh-1	78	38	H2	R1	B	15	6
50CV	Jea	Blh-1	34	16	H2	R2	B	15	6
50CV	Jea	Blh-1	93	47	H2	R1	H	15	6
50CV	Jea	Blh-1	28	15	H2	R2	H	15	6
50CV	Jea	Blh-1	49	0	H1	R1	B	25	6
50CV	Jea	Blh-1	93	0	H1	R2	B	25	6
50CV	Jea	Blh-1	72	0	H1	R1	H	25	6
50CV	Jea	Blh-1	35	0	H1	R2	H	25	6
50CV	Jea	Blh-1	72	0	H2	R1	B	25	6
50CV	Jea	Blh-1	36	0	H2	R2	B	25	6
50CV	Jea	Blh-1	98	0	H2	R1	H	25	6
50CV	Jea	Blh-1	39	0	H2	R2	H	25	6
50CV	Jea	Blh-1	61	58	H1	R1	B	15	9
50CV	Jea	Blh-1	35	33	H1	R2	B	15	9
50CV	Jea	Blh-1	74	67	H1	R1	H	15	9
50CV	Jea	Blh-1	47	42	H1	R2	H	15	9
50CV	Jea	Blh-1	89	80	H2	R1	B	15	9
50CV	Jea	Blh-1	48	42	H2	R2	B	15	9
50CV	Jea	Blh-1	73	67	H2	R1	H	15	9
50CV	Jea	Blh-1	42	38	H2	R2	H	15	9
50CV	Jea	Blh-1	56	1	H1	R1	B	25	9
50CV	Jea	Blh-1	38	0	H1	R2	B	25	9
50CV	Jea	Blh-1	71	1	H1	R1	H	25	9
50CV	Jea	Blh-1	45	0	H1	R2	H	25	9
50CV	Jea	Blh-1	81	0	H2	R1	B	25	9
50CV	Jea	Blh-1	38	0	H2	R2	B	25	9
50CV	Jea	Blh-1	46	0	H2	R1	H	25	9
50CV	Jea	Blh-1	73	0	H2	R2	H	25	9
51CV	Jea	Bur-0	93	48	H1	R1	B	15	0
51CV	Jea	Bur-0	72	35	H1	R2	B	15	0
51CV	Jea	Bur-0	101	44	H1	R1	H	15	0
51CV	Jea	Bur-0	77	34	H1	R2	H	15	0
51CV	Jea	Bur-0	61	53	H2	R1	B	15	0
51CV	Jea	Bur-0	79	69	H2	R2	B	15	0
51CV	Jea	Bur-0	65	45	H2	R1	H	15	0
51CV	Jea	Bur-0	70	48	H2	R2	H	15	0
51CV	Jea	Bur-0	63	48	H1	R1	B	25	0
51CV	Jea	Bur-0	69	53	H1	R2	B	25	0
51CV	Jea	Bur-0	78	73	H1	R1	H	25	0
51CV	Jea	Bur-0	57	53	H1	R2	H	25	0
51CV	Jea	Bur-0	50	49	H2	R1	B	25	0
51CV	Jea	Bur-0	59	58	H2	R2	B	25	0
51CV	Jea	Bur-0	45	43	H2	R1	H	25	0
51CV	Jea	Bur-0	54	52	H2	R2	H	25	0
51CV	Jea	Bur-0	87	79	H1	R1	B	15	3
51CV	Jea	Bur-0	56	51	H1	R2	B	15	3
51CV	Jea	Bur-0	64	56	H1	R1	H	15	3
51CV	Jea	Bur-0	41	36	H1	R2	H	15	3
51CV	Jea	Bur-0	63	58	H2	R1	B	15	3
51CV	Jea	Bur-0	37	34	H2	R2	B	15	3
51CV	Jea	Bur-0	59	49	H2	R1	H	15	3
51CV	Jea	Bur-0	46	38	H2	R2	H	15	3
51CV	Jea	Bur-0	89	83	H1	R1	B	25	3
51CV	Jea	Bur-0	53	50	H1	R2	B	25	3
51CV	Jea	Bur-0	104	104	H1	R1	H	25	3
51CV	Jea	Bur-0	60	60	H1	R2	H	25	3
51CV	Jea	Bur-0	74	73	H2	R1	B	25	3
51CV	Jea	Bur-0	42	42	H2	R2	B	25	3
51CV	Jea	Bur-0	71	70	H2	R1	H	25	3
51CV	Jea	Bur-0	30	30	H2	R2	H	25	3
51CV	Jea	Bur-0	80	79	H1	R1	B	15	6
51CV	Jea	Bur-0	62	61	H1	R2	B	15	6
51CV	Jea	Bur-0	126	124	H1	R1	H	15	6
51CV	Jea	Bur-0	58	58	H1	R2	H	15	6
51CV	Jea	Bur-0	98	97	H2	R1	B	15	6
51CV	Jea	Bur-0	70	69	H2	R2	B	15	6
51CV	Jea	Bur-0	52	51	H2	R1	H	15	6
51CV	Jea	Bur-0	36	35	H2	R2	H	15	6
51CV	Jea	Bur-0	88	88	H1	R1	B	25	6
51CV	Jea	Bur-0	63	63	H1	R2	B	25	6
51CV	Jea	Bur-0	48	48	H1	R1	H	25	6
51CV	Jea	Bur-0	53	53	H1	R2	H	25	6
51CV	Jea	Bur-0	68	68	H2	R1	B	25	6
51CV	Jea	Bur-0	32	32	H2	R2	B	25	6
51CV	Jea	Bur-0	85	85	H2	R1	H	25	6
51CV	Jea	Bur-0	44	44	H2	R2	H	25	6
51CV	Jea	Bur-0	112	108	H1	R1	B	15	9
51CV	Jea	Bur-0	45	45	H1	R2	B	15	9
51CV	Jea	Bur-0	78	77	H1	R1	H	15	9
51CV	Jea	Bur-0	71	71	H1	R2	H	15	9
51CV	Jea	Bur-0	81	79	H2	R1	B	15	9
51CV	Jea	Bur-0	51	49	H2	R2	B	15	9
51CV	Jea	Bur-0	64	63	H2	R1	H	15	9
51CV	Jea	Bur-0	33	32	H2	R2	H	15	9
51CV	Jea	Bur-0	78	78	H1	R1	B	25	9
51CV	Jea	Bur-0	46	46	H1	R2	B	25	9
51CV	Jea	Bur-0	94	94	H1	R1	H	25	9
51CV	Jea	Bur-0	41	41	H1	R2	H	25	9
51CV	Jea	Bur-0	78	78	H2	R1	B	25	9
51CV	Jea	Bur-0	40	40	H2	R2	B	25	9
51CV	Jea	Bur-0	63	63	H2	R1	H	25	9
51CV	Jea	Bur-0	52	52	H2	R2	H	25	9
52CV	Jea	Ct-1	71	5	H1	R1	B	15	0
52CV	Jea	Ct-1	42	3	H1	R2	B	15	0
52CV	Jea	Ct-1	95	12	H1	R1	H	15	0
52CV	Jea	Ct-1	61	8	H1	R2	H	15	0
52CV	Jea	Ct-1	77	2	H2	R1	B	15	0
52CV	Jea	Ct-1	71	2	H2	R2	B	15	0
52CV	Jea	Ct-1	118	7	H2	R1	H	15	0
52CV	Jea	Ct-1	79	5	H2	R2	H	15	0
52CV	Jea	Ct-1	73	0	H1	R1	B	25	0
52CV	Jea	Ct-1	86	0	H1	R2	B	25	0
52CV	Jea	Ct-1	74	1	H1	R1	H	25	0
52CV	Jea	Ct-1	55	1	H1	R2	H	25	0
52CV	Jea	Ct-1	62	0	H2	R1	B	25	0
52CV	Jea	Ct-1	84	0	H2	R2	B	25	0
52CV	Jea	Ct-1	81	0	H2	R1	H	25	0
52CV	Jea	Ct-1	57	0	H2	R2	H	25	0
52CV	Jea	Ct-1	76	39	H1	R1	B	15	3
52CV	Jea	Ct-1	59	34	H1	R2	B	15	3
52CV	Jea	Ct-1	123	60	H1	R1	H	15	3
52CV	Jea	Ct-1	85	42	H1	R2	H	15	3
52CV	Jea	Ct-1	95	7	H2	R1	B	15	3
52CV	Jea	Ct-1	42	3	H2	R2	B	15	3
52CV	Jea	Ct-1	86	7	H2	R1	H	15	3
52CV	Jea	Ct-1	58	5	H2	R2	H	15	3
52CV	Jea	Ct-1	101	3	H1	R1	B	25	3
52CV	Jea	Ct-1	31	1	H1	R2	B	25	3
52CV	Jea	Ct-1	95	9	H1	R1	H	25	3
52CV	Jea	Ct-1	49	5	H1	R2	H	25	3
52CV	Jea	Ct-1	82	0	H2	R1	B	25	3
52CV	Jea	Ct-1	38	0	H2	R2	B	25	3
52CV	Jea	Ct-1	93	0	H2	R1	H	25	3
52CV	Jea	Ct-1	42	0	H2	R2	H	25	3
52CV	Jea	Ct-1	82	56	H1	R1	B	15	6
52CV	Jea	Ct-1	31	22	H1	R2	B	15	6
52CV	Jea	Ct-1	56	39	H1	R1	H	15	6
52CV	Jea	Ct-1	51	36	H1	R2	H	15	6
52CV	Jea	Ct-1	82	13	H2	R1	B	15	6
52CV	Jea	Ct-1	72	12	H2	R2	B	15	6
52CV	Jea	Ct-1	78	11	H2	R1	H	15	6
52CV	Jea	Ct-1	46	6	H2	R2	H	15	6
52CV	Jea	Ct-1	51	5	H1	R1	B	25	6
52CV	Jea	Ct-1	32	3	H1	R2	B	25	6
52CV	Jea	Ct-1	94	27	H1	R1	H	25	6
52CV	Jea	Ct-1	51	12	H1	R2	H	25	6
52CV	Jea	Ct-1	64	5	H2	R1	B	25	6
52CV	Jea	Ct-1	38	3	H2	R2	B	25	6
52CV	Jea	Ct-1	89	7	H2	R1	H	25	6
52CV	Jea	Ct-1	61	5	H2	R2	H	25	6
52CV	Jea	Ct-1	94	67	H1	R1	B	15	9
52CV	Jea	Ct-1	52	38	H1	R2	B	15	9
52CV	Jea	Ct-1	73	55	H1	R1	H	15	9
52CV	Jea	Ct-1	68	52	H1	R2	H	15	9
52CV	Jea	Ct-1	62	21	H2	R1	B	15	9
52CV	Jea	Ct-1	49	18	H2	R2	B	15	9
52CV	Jea	Ct-1	64	18	H2	R1	H	15	9
52CV	Jea	Ct-1	56	17	H2	R2	H	15	9
52CV	Jea	Ct-1	65	13	H1	R1	B	25	9
52CV	Jea	Ct-1	43	9	H1	R2	B	25	9
52CV	Jea	Ct-1	64	25	H1	R1	H	25	9
52CV	Jea	Ct-1	40	15	H1	R2	H	25	9
52CV	Jea	Ct-1	79	25	H2	R1	B	25	9
52CV	Jea	Ct-1	35	12	H2	R2	B	25	9
52CV	Jea	Ct-1	62	18	H2	R1	H	25	9
52CV	Jea	Ct-1	49	14	H2	R2	H	25	9
53CV	Jea	Cvi-0	52	0	H1	R1	B	15	0
53CV	Jea	Cvi-0	50	0	H1	R2	B	15	0
53CV	Jea	Cvi-0	82	0	H1	R1	H	15	0
53CV	Jea	Cvi-0	63	0	H1	R2	H	15	0
53CV	Jea	Cvi-0	65	2	H2	R1	B	15	0
53CV	Jea	Cvi-0	54	2	H2	R2	B	15	0
53CV	Jea	Cvi-0	108	2	H2	R1	H	15	0
53CV	Jea	Cvi-0	68	1	H2	R2	H	15	0
53CV	Jea	Cvi-0	57	0	H1	R1	B	25	0
53CV	Jea	Cvi-0	86	0	H1	R2	B	25	0
53CV	Jea	Cvi-0	98	0	H1	R1	H	25	0
53CV	Jea	Cvi-0	78	0	H1	R2	H	25	0
53CV	Jea	Cvi-0	70	0	H2	R1	B	25	0
53CV	Jea	Cvi-0	65	0	H2	R2	B	25	0
53CV	Jea	Cvi-0	74	0	H2	R1	H	25	0
53CV	Jea	Cvi-0	83	0	H2	R2	H	25	0
53CV	Jea	Cvi-0	51	5	H1	R1	B	15	3
53CV	Jea	Cvi-0	43	5	H1	R2	B	15	3
53CV	Jea	Cvi-0	52	9	H1	R1	H	15	3
53CV	Jea	Cvi-0	34	6	H1	R2	H	15	3
53CV	Jea	Cvi-0	93	11	H2	R1	B	15	3
53CV	Jea	Cvi-0	38	4	H2	R2	B	15	3
53CV	Jea	Cvi-0	70	6	H2	R1	H	15	3
53CV	Jea	Cvi-0	61	5	H2	R2	H	15	3
53CV	Jea	Cvi-0	80	0	H1	R1	B	25	3
53CV	Jea	Cvi-0	53	0	H1	R2	B	25	3
53CV	Jea	Cvi-0	57	0	H1	R1	H	25	3
53CV	Jea	Cvi-0	64	0	H1	R2	H	25	3
53CV	Jea	Cvi-0	88	0	H2	R1	B	25	3
53CV	Jea	Cvi-0	33	0	H2	R2	B	25	3
53CV	Jea	Cvi-0	64	0	H2	R1	H	25	3
53CV	Jea	Cvi-0	38	0	H2	R2	H	25	3
53CV	Jea	Cvi-0	113	16	H1	R1	B	15	6
53CV	Jea	Cvi-0	85	12	H1	R2	B	15	6
53CV	Jea	Cvi-0	117	49	H1	R1	H	15	6
53CV	Jea	Cvi-0	38	16	H1	R2	H	15	6
53CV	Jea	Cvi-0	46	13	H2	R1	B	15	6
53CV	Jea	Cvi-0	61	17	H2	R2	B	15	6
53CV	Jea	Cvi-0	46	15	H2	R1	H	15	6
53CV	Jea	Cvi-0	61	20	H2	R2	H	15	6
53CV	Jea	Cvi-0	71	0	H1	R1	B	25	6
53CV	Jea	Cvi-0	67	0	H1	R2	B	25	6
53CV	Jea	Cvi-0	76	1	H1	R1	H	25	6
53CV	Jea	Cvi-0	69	1	H1	R2	H	25	6
53CV	Jea	Cvi-0	16	0	H2	R1	B	25	6
53CV	Jea	Cvi-0	23	0	H2	R2	B	25	6
53CV	Jea	Cvi-0	16	0	H2	R1	H	25	6
53CV	Jea	Cvi-0	23	0	H2	R2	H	25	6
53CV	Jea	Cvi-0	91	87	H1	R1	B	15	9
53CV	Jea	Cvi-0	56	54	H1	R2	B	15	9
53CV	Jea	Cvi-0	74	72	H1	R1	H	15	9
53CV	Jea	Cvi-0	67	66	H1	R2	H	15	9
53CV	Jea	Cvi-0	58	51	H2	R1	B	15	9
53CV	Jea	Cvi-0	45	38	H2	R2	B	15	9
53CV	Jea	Cvi-0	96	87	H2	R1	H	15	9
53CV	Jea	Cvi-0	46	41	H2	R2	H	15	9
53CV	Jea	Cvi-0	66	2	H1	R1	B	25	9
53CV	Jea	Cvi-0	36	1	H1	R2	B	25	9
53CV	Jea	Cvi-0	70	2	H1	R1	H	25	9
53CV	Jea	Cvi-0	69	2	H1	R2	H	25	9
53CV	Jea	Cvi-0	52	0	H2	R1	B	25	9
53CV	Jea	Cvi-0	85	0	H2	R2	B	25	9
53CV	Jea	Cvi-0	83	0	H2	R1	H	25	9
53CV	Jea	Cvi-0	61	0	H2	R2	H	25	9
55CV	Jea	Oy-0	70	0	H1	R1	B	15	0
55CV	Jea	Oy-0	63	0	H1	R2	B	15	0
55CV	Jea	Oy-0	105	0	H1	R1	H	15	0
55CV	Jea	Oy-0	76	0	H1	R2	H	15	0
55CV	Jea	Oy-0	65	3	H2	R1	B	15	0
55CV	Jea	Oy-0	67	3	H2	R2	B	15	0
55CV	Jea	Oy-0	95	5	H2	R1	H	15	0
55CV	Jea	Oy-0	54	4	H2	R2	H	15	0
55CV	Jea	Oy-0	78	0	H1	R1	B	25	0
55CV	Jea	Oy-0	81	0	H1	R2	B	25	0
55CV	Jea	Oy-0	59	0	H1	R1	H	25	0
55CV	Jea	Oy-0	68	0	H1	R2	H	25	0
55CV	Jea	Oy-0	78	0	H2	R1	B	25	0
55CV	Jea	Oy-0	53	0	H2	R2	B	25	0
55CV	Jea	Oy-0	83	0	H2	R1	H	25	0
55CV	Jea	Oy-0	66	0	H2	R2	H	25	0
55CV	Jea	Oy-0	52	5	H1	R1	B	15	3
55CV	Jea	Oy-0	67	6	H1	R2	B	15	3
55CV	Jea	Oy-0	51	6	H1	R1	H	15	3
55CV	Jea	Oy-0	79	8	H1	R2	H	15	3
55CV	Jea	Oy-0	104	8	H2	R1	B	15	3
55CV	Jea	Oy-0	57	5	H2	R2	B	15	3
55CV	Jea	Oy-0	61	6	H2	R1	H	15	3
55CV	Jea	Oy-0	54	5	H2	R2	H	15	3
55CV	Jea	Oy-0	81	0	H1	R1	B	25	3
55CV	Jea	Oy-0	55	0	H1	R2	B	25	3
55CV	Jea	Oy-0	41	0	H1	R1	H	25	3
55CV	Jea	Oy-0	36	0	H1	R2	H	25	3
55CV	Jea	Oy-0	56	0	H2	R1	B	25	3
55CV	Jea	Oy-0	56	0	H2	R2	B	25	3
55CV	Jea	Oy-0	50	0	H2	R1	H	25	3
55CV	Jea	Oy-0	50	0	H2	R2	H	25	3
55CV	Jea	Oy-0	132	23	H1	R1	B	15	6
55CV	Jea	Oy-0	47	9	H1	R2	B	15	6
55CV	Jea	Oy-0	85	22	H1	R1	H	15	6
55CV	Jea	Oy-0	81	21	H1	R2	H	15	6
55CV	Jea	Oy-0	63	10	H2	R1	B	15	6
55CV	Jea	Oy-0	45	8	H2	R2	B	15	6
55CV	Jea	Oy-0	58	13	H2	R1	H	15	6
55CV	Jea	Oy-0	50	12	H2	R2	H	15	6
55CV	Jea	Oy-0	82	0	H1	R1	B	25	6
55CV	Jea	Oy-0	33	0	H1	R2	B	25	6
55CV	Jea	Oy-0	55	1	H1	R1	H	25	6
55CV	Jea	Oy-0	34	1	H1	R2	H	25	6
55CV	Jea	Oy-0	72	2	H2	R1	B	25	6
55CV	Jea	Oy-0	47	2	H2	R2	B	25	6
55CV	Jea	Oy-0	41	2	H2	R1	H	25	6
55CV	Jea	Oy-0	64	3	H2	R2	H	25	6
55CV	Jea	Oy-0	72	15	H1	R1	B	15	9
55CV	Jea	Oy-0	36	8	H1	R2	B	15	9
55CV	Jea	Oy-0	87	28	H1	R1	H	15	9
55CV	Jea	Oy-0	46	15	H1	R2	H	15	9
55CV	Jea	Oy-0	59	14	H2	R1	B	15	9
55CV	Jea	Oy-0	49	12	H2	R2	B	15	9
55CV	Jea	Oy-0	75	22	H2	R1	H	15	9
55CV	Jea	Oy-0	48	14	H2	R2	H	15	9
55CV	Jea	Oy-0	66	0	H1	R1	B	25	9
55CV	Jea	Oy-0	75	0	H1	R2	B	25	9
55CV	Jea	Oy-0	62	4	H1	R1	H	25	9
55CV	Jea	Oy-0	50	4	H1	R2	H	25	9
55CV	Jea	Oy-0	55	3	H2	R1	B	25	9
55CV	Jea	Oy-0	40	2	H2	R2	B	25	9
55CV	Jea	Oy-0	72	6	H2	R1	H	25	9
55CV	Jea	Oy-0	58	5	H2	R2	H	25	9
56CV	Jea	Sha	92	18	H1	R1	B	15	0
56CV	Jea	Sha	57	11	H1	R2	B	15	0
56CV	Jea	Sha	84	16	H1	R1	H	15	0
56CV	Jea	Sha	64	13	H1	R2	H	15	0
56CV	Jea	Sha	73	17	H2	R1	B	15	0
56CV	Jea	Sha	60	14	H2	R2	B	15	0
56CV	Jea	Sha	87	25	H2	R1	H	15	0
56CV	Jea	Sha	62	17	H2	R2	H	15	0
56CV	Jea	Sha	73	0	H1	R1	B	25	0
56CV	Jea	Sha	80	0	H1	R2	B	25	0
56CV	Jea	Sha	55	0	H1	R1	H	25	0
56CV	Jea	Sha	49	0	H1	R2	H	25	0
56CV	Jea	Sha	64	1	H2	R1	B	25	0
56CV	Jea	Sha	84	2	H2	R2	B	25	0
56CV	Jea	Sha	64	1	H2	R1	H	25	0
56CV	Jea	Sha	73	2	H2	R2	H	25	0
56CV	Jea	Sha	63	18	H1	R1	B	15	3
56CV	Jea	Sha	75	20	H1	R2	B	15	3
56CV	Jea	Sha	59	20	H1	R1	H	15	3
56CV	Jea	Sha	32	10	H1	R2	H	15	3
56CV	Jea	Sha	98	54	H2	R1	B	15	3
56CV	Jea	Sha	59	31	H2	R2	B	15	3
56CV	Jea	Sha	131	45	H2	R1	H	15	3
56CV	Jea	Sha	82	29	H2	R2	H	15	3
56CV	Jea	Sha	75	7	H1	R1	B	25	3
56CV	Jea	Sha	30	3	H1	R2	B	25	3
56CV	Jea	Sha	63	1	H1	R1	H	25	3
56CV	Jea	Sha	47	1	H1	R2	H	25	3
56CV	Jea	Sha	67	5	H2	R1	B	25	3
56CV	Jea	Sha	49	4	H2	R2	B	25	3
56CV	Jea	Sha	75	4	H2	R1	H	25	3
56CV	Jea	Sha	52	3	H2	R2	H	25	3
56CV	Jea	Sha	118	66	H1	R1	B	15	6
56CV	Jea	Sha	41	23	H1	R2	B	15	6
56CV	Jea	Sha	111	60	H1	R1	H	15	6
56CV	Jea	Sha	57	27	H1	R2	H	15	6
56CV	Jea	Sha	114	83	H2	R1	B	15	6
56CV	Jea	Sha	73	52	H2	R2	B	15	6
56CV	Jea	Sha	124	105	H2	R1	H	15	6
56CV	Jea	Sha	54	44	H2	R2	H	15	6
56CV	Jea	Sha	97	21	H1	R1	B	25	6
56CV	Jea	Sha	73	14	H1	R2	B	25	6
56CV	Jea	Sha	68	12	H1	R1	H	25	6
56CV	Jea	Sha	63	10	H1	R2	H	25	6
56CV	Jea	Sha	85	30	H2	R1	B	25	6
56CV	Jea	Sha	64	24	H2	R2	B	25	6
56CV	Jea	Sha	88	21	H2	R1	H	25	6
56CV	Jea	Sha	50	12	H2	R2	H	25	6
56CV	Jea	Sha	111	87	H1	R1	B	15	9
56CV	Jea	Sha	32	26	H1	R2	B	15	9
56CV	Jea	Sha	87	60	H1	R1	H	15	9
56CV	Jea	Sha	32	21	H1	R2	H	15	9
56CV	Jea	Sha	52	44	H2	R1	B	15	9
56CV	Jea	Sha	83	69	H2	R2	B	15	9
56CV	Jea	Sha	73	68	H2	R1	H	15	9
56CV	Jea	Sha	67	60	H2	R2	H	15	9
56CV	Jea	Sha	56	30	H1	R1	B	25	9
56CV	Jea	Sha	41	20	H1	R2	B	25	9
56CV	Jea	Sha	62	22	H1	R1	H	25	9
56CV	Jea	Sha	63	25	H1	R2	H	25	9
56CV	Jea	Sha	57	28	H2	R1	B	25	9
56CV	Jea	Sha	55	25	H2	R2	B	25	9
56CV	Jea	Sha	70	30	H2	R1	H	25	9
56CV	Jea	Sha	42	20	H2	R2	H	25	9
64CV	Cvi-0	Blh-1	51	0	H1	R1	B	15	0
64CV	Cvi-0	Blh-1	40	0	H1	R2	B	15	0
64CV	Cvi-0	Blh-1	67	0	H1	R1	H	15	0
64CV	Cvi-0	Blh-1	36	0	H1	R2	H	15	0
64CV	Cvi-0	Blh-1	64	1	H2	R1	B	15	0
64CV	Cvi-0	Blh-1	48	1	H2	R2	B	15	0
64CV	Cvi-0	Blh-1	54	9	H2	R1	H	15	0
64CV	Cvi-0	Blh-1	71	11	H2	R2	H	15	0
64CV	Cvi-0	Blh-1	65	0	H1	R1	B	25	0
64CV	Cvi-0	Blh-1	60	0	H1	R2	B	25	0
64CV	Cvi-0	Blh-1	65	0	H1	R1	H	25	0
64CV	Cvi-0	Blh-1	52	0	H1	R2	H	25	0
64CV	Cvi-0	Blh-1	61	0	H2	R1	B	25	0
64CV	Cvi-0	Blh-1	44	0	H2	R2	B	25	0
64CV	Cvi-0	Blh-1	68	0	H2	R1	H	25	0
64CV	Cvi-0	Blh-1	82	0	H2	R2	H	25	0
64CV	Cvi-0	Blh-1	26	3	H1	R1	B	15	3
64CV	Cvi-0	Blh-1	60	5	H1	R2	B	15	3
64CV	Cvi-0	Blh-1	85	0	H1	R1	H	15	3
64CV	Cvi-0	Blh-1	48	0	H1	R2	H	15	3
64CV	Cvi-0	Blh-1	83	16	H2	R1	B	15	3
64CV	Cvi-0	Blh-1	56	11	H2	R2	B	15	3
64CV	Cvi-0	Blh-1	93	38	H2	R1	H	15	3
64CV	Cvi-0	Blh-1	48	19	H2	R2	H	15	3
64CV	Cvi-0	Blh-1	88	0	H1	R1	B	25	3
64CV	Cvi-0	Blh-1	38	0	H1	R2	B	25	3
64CV	Cvi-0	Blh-1	55	0	H1	R1	H	25	3
64CV	Cvi-0	Blh-1	74	0	H1	R2	H	25	3
64CV	Cvi-0	Blh-1	62	0	H2	R1	B	25	3
64CV	Cvi-0	Blh-1	50	1	H2	R2	B	25	3
64CV	Cvi-0	Blh-1	79	0	H2	R1	H	25	3
64CV	Cvi-0	Blh-1	26	0	H2	R2	H	25	3
64CV	Cvi-0	Blh-1	85	41	H1	R1	B	15	6
64CV	Cvi-0	Blh-1	74	35	H1	R2	B	15	6
64CV	Cvi-0	Blh-1	66	15	H1	R1	H	15	6
64CV	Cvi-0	Blh-1	74	16	H1	R2	H	15	6
64CV	Cvi-0	Blh-1	97	35	H2	R1	B	15	6
64CV	Cvi-0	Blh-1	68	24	H2	R2	B	15	6
64CV	Cvi-0	Blh-1	52	37	H2	R1	H	15	6
64CV	Cvi-0	Blh-1	49	33	H2	R2	H	15	6
64CV	Cvi-0	Blh-1	80	0	H1	R1	B	25	6
64CV	Cvi-0	Blh-1	66	0	H1	R2	B	25	6
64CV	Cvi-0	Blh-1	64	0	H1	R1	H	25	6
64CV	Cvi-0	Blh-1	66	0	H1	R2	H	25	6
64CV	Cvi-0	Blh-1	70	0	H2	R1	B	25	6
64CV	Cvi-0	Blh-1	43	0	H2	R2	B	25	6
64CV	Cvi-0	Blh-1	54	0	H2	R1	H	25	6
64CV	Cvi-0	Blh-1	37	0	H2	R2	H	25	6
64CV	Cvi-0	Blh-1	70	69	H1	R1	B	15	9
64CV	Cvi-0	Blh-1	62	62	H1	R2	B	15	9
64CV	Cvi-0	Blh-1	55	46	H1	R1	H	15	9
64CV	Cvi-0	Blh-1	65	53	H1	R2	H	15	9
64CV	Cvi-0	Blh-1	63	51	H2	R1	B	15	9
64CV	Cvi-0	Blh-1	37	30	H2	R2	B	15	9
64CV	Cvi-0	Blh-1	99	94	H2	R1	H	15	9
64CV	Cvi-0	Blh-1	68	68	H2	R2	H	15	9
64CV	Cvi-0	Blh-1	70	1	H1	R1	B	25	9
64CV	Cvi-0	Blh-1	53	1	H1	R2	B	25	9
64CV	Cvi-0	Blh-1	56	0	H1	R1	H	25	9
64CV	Cvi-0	Blh-1	31	0	H1	R2	H	25	9
64CV	Cvi-0	Blh-1	78	1	H2	R1	B	25	9
64CV	Cvi-0	Blh-1	54	1	H2	R2	B	25	9
64CV	Cvi-0	Blh-1	68	0	H2	R1	H	25	9
64CV	Cvi-0	Blh-1	80	0	H2	R2	H	25	9
65CV	Cvi-0	Bur-0	120	95	H1	R1	B	15	0
65CV	Cvi-0	Bur-0	55	44	H1	R2	B	15	0
65CV	Cvi-0	Bur-0	64	47	H1	R1	H	15	0
65CV	Cvi-0	Bur-0	83	61	H1	R2	H	15	0
65CV	Cvi-0	Bur-0	85	47	H2	R1	B	15	0
65CV	Cvi-0	Bur-0	58	34	H2	R2	B	15	0
65CV	Cvi-0	Bur-0	81	36	H2	R1	H	15	0
65CV	Cvi-0	Bur-0	77	35	H2	R2	H	15	0
65CV	Cvi-0	Bur-0	69	62	H1	R1	B	25	0
65CV	Cvi-0	Bur-0	65	60	H1	R2	B	25	0
65CV	Cvi-0	Bur-0	71	54	H1	R1	H	25	0
65CV	Cvi-0	Bur-0	69	56	H1	R2	H	25	0
65CV	Cvi-0	Bur-0	80	71	H2	R1	B	25	0
65CV	Cvi-0	Bur-0	55	49	H2	R2	B	25	0
65CV	Cvi-0	Bur-0	81	72	H2	R1	H	25	0
65CV	Cvi-0	Bur-0	51	42	H2	R2	H	25	0
65CV	Cvi-0	Bur-0	76	72	H1	R1	B	15	3
65CV	Cvi-0	Bur-0	63	60	H1	R2	B	15	3
65CV	Cvi-0	Bur-0	70	70	H1	R1	H	15	3
65CV	Cvi-0	Bur-0	84	84	H1	R2	H	15	3
65CV	Cvi-0	Bur-0	81	55	H2	R1	B	15	3
65CV	Cvi-0	Bur-0	64	44	H2	R2	B	15	3
65CV	Cvi-0	Bur-0	74	40	H2	R1	H	15	3
65CV	Cvi-0	Bur-0	51	25	H2	R2	H	15	3
65CV	Cvi-0	Bur-0	68	68	H1	R1	B	25	3
65CV	Cvi-0	Bur-0	44	43	H1	R2	B	25	3
65CV	Cvi-0	Bur-0	69	62	H1	R1	H	25	3
65CV	Cvi-0	Bur-0	56	51	H1	R2	H	25	3
65CV	Cvi-0	Bur-0	51	51	H2	R1	B	25	3
65CV	Cvi-0	Bur-0	36	36	H2	R2	B	25	3
65CV	Cvi-0	Bur-0	63	59	H2	R1	H	25	3
65CV	Cvi-0	Bur-0	59	54	H2	R2	H	25	3
65CV	Cvi-0	Bur-0	87	87	H1	R1	B	15	6
65CV	Cvi-0	Bur-0	59	57	H1	R2	B	15	6
65CV	Cvi-0	Bur-0	102	102	H1	R1	H	15	6
65CV	Cvi-0	Bur-0	41	41	H1	R2	H	15	6
65CV	Cvi-0	Bur-0	52	48	H2	R1	B	15	6
65CV	Cvi-0	Bur-0	81	77	H2	R2	B	15	6
65CV	Cvi-0	Bur-0	52	48	H2	R1	H	15	6
65CV	Cvi-0	Bur-0	81	74	H2	R2	H	15	6
65CV	Cvi-0	Bur-0	90	90	H1	R1	B	25	6
65CV	Cvi-0	Bur-0	58	58	H1	R2	B	25	6
65CV	Cvi-0	Bur-0	43	43	H1	R1	H	25	6
65CV	Cvi-0	Bur-0	47	47	H1	R2	H	25	6
65CV	Cvi-0	Bur-0	48	47	H2	R1	B	25	6
65CV	Cvi-0	Bur-0	30	30	H2	R2	B	25	6
65CV	Cvi-0	Bur-0	48	48	H2	R1	H	25	6
65CV	Cvi-0	Bur-0	30	30	H2	R2	H	25	6
65CV	Cvi-0	Bur-0	118	115	H1	R1	B	15	9
65CV	Cvi-0	Bur-0	59	58	H1	R2	B	15	9
65CV	Cvi-0	Bur-0	66	64	H1	R1	H	15	9
65CV	Cvi-0	Bur-0	87	85	H1	R2	H	15	9
65CV	Cvi-0	Bur-0	63	2	H2	R1	B	15	9
65CV	Cvi-0	Bur-0	40	39	H2	R2	B	15	9
65CV	Cvi-0	Bur-0	86	83	H2	R1	H	15	9
65CV	Cvi-0	Bur-0	31	29	H2	R2	H	15	9
65CV	Cvi-0	Bur-0	81	81	H1	R1	B	25	9
65CV	Cvi-0	Bur-0	39	39	H1	R2	B	25	9
65CV	Cvi-0	Bur-0	71	71	H1	R1	H	25	9
65CV	Cvi-0	Bur-0	80	80	H1	R2	H	25	9
65CV	Cvi-0	Bur-0	54	54	H2	R1	B	25	9
65CV	Cvi-0	Bur-0	82	82	H2	R2	B	25	9
65CV	Cvi-0	Bur-0	60	60	H2	R1	H	25	9
65CV	Cvi-0	Bur-0	55	55	H2	R2	H	25	9
66CV	Cvi-0	Ct-1	53	0	H1	R1	B	15	0
66CV	Cvi-0	Ct-1	76	0	H1	R2	B	15	0
66CV	Cvi-0	Ct-1	89	4	H1	R1	H	15	0
66CV	Cvi-0	Ct-1	58	3	H1	R2	H	15	0
66CV	Cvi-0	Ct-1	59	1	H2	R1	B	15	0
66CV	Cvi-0	Ct-1	71	2	H2	R2	B	15	0
66CV	Cvi-0	Ct-1	115	4	H2	R1	H	15	0
66CV	Cvi-0	Ct-1	71	3	H2	R2	H	15	0
66CV	Cvi-0	Ct-1	57	0	H1	R1	B	25	0
66CV	Cvi-0	Ct-1	72	0	H1	R2	B	25	0
66CV	Cvi-0	Ct-1	93	0	H1	R1	H	25	0
66CV	Cvi-0	Ct-1	87	0	H1	R2	H	25	0
66CV	Cvi-0	Ct-1	53	0	H2	R1	B	25	0
66CV	Cvi-0	Ct-1	67	0	H2	R2	B	25	0
66CV	Cvi-0	Ct-1	71	0	H2	R1	H	25	0
66CV	Cvi-0	Ct-1	60	0	H2	R2	H	25	0
66CV	Cvi-0	Ct-1	55	3	H1	R1	B	15	3
66CV	Cvi-0	Ct-1	43	2	H1	R2	B	15	3
66CV	Cvi-0	Ct-1	102	18	H1	R1	H	15	3
66CV	Cvi-0	Ct-1	48	9	H1	R2	H	15	3
66CV	Cvi-0	Ct-1	62	3	H2	R1	B	15	3
66CV	Cvi-0	Ct-1	54	2	H2	R2	B	15	3
66CV	Cvi-0	Ct-1	62	3	H2	R1	H	15	3
66CV	Cvi-0	Ct-1	56	3	H2	R2	H	15	3
66CV	Cvi-0	Ct-1	56	0	H1	R1	B	25	3
66CV	Cvi-0	Ct-1	47	0	H1	R2	B	25	3
66CV	Cvi-0	Ct-1	99	2	H1	R1	H	25	3
66CV	Cvi-0	Ct-1	32	1	H1	R2	H	25	3
66CV	Cvi-0	Ct-1	57	0	H2	R1	B	25	3
66CV	Cvi-0	Ct-1	48	0	H2	R2	B	25	3
66CV	Cvi-0	Ct-1	77	0	H2	R1	H	25	3
66CV	Cvi-0	Ct-1	53	0	H2	R2	H	25	3
66CV	Cvi-0	Ct-1	104	36	H1	R1	B	15	6
66CV	Cvi-0	Ct-1	83	27	H1	R2	B	15	6
66CV	Cvi-0	Ct-1	75	19	H1	R1	H	15	6
66CV	Cvi-0	Ct-1	41	11	H1	R2	H	15	6
66CV	Cvi-0	Ct-1	67	10	H2	R1	B	15	6
66CV	Cvi-0	Ct-1	59	8	H2	R2	B	15	6
66CV	Cvi-0	Ct-1	69	7	H2	R1	H	15	6
66CV	Cvi-0	Ct-1	47	5	H2	R2	H	15	6
66CV	Cvi-0	Ct-1	82	6	H1	R1	B	25	6
66CV	Cvi-0	Ct-1	49	4	H1	R2	B	25	6
66CV	Cvi-0	Ct-1	49	3	H1	R1	H	25	6
66CV	Cvi-0	Ct-1	74	5	H1	R2	H	25	6
66CV	Cvi-0	Ct-1	75	3	H2	R1	B	25	6
66CV	Cvi-0	Ct-1	57	2	H2	R2	B	25	6
66CV	Cvi-0	Ct-1	64	0	H2	R1	H	25	6
66CV	Cvi-0	Ct-1	57	0	H2	R2	H	25	6
66CV	Cvi-0	Ct-1	98	41	H1	R1	B	15	9
66CV	Cvi-0	Ct-1	48	21	H1	R2	B	15	9
66CV	Cvi-0	Ct-1	43	16	H1	R1	H	15	9
66CV	Cvi-0	Ct-1	65	28	H1	R2	H	15	9
66CV	Cvi-0	Ct-1	72	23	H2	R1	B	15	9
66CV	Cvi-0	Ct-1	55	17	H2	R2	B	15	9
66CV	Cvi-0	Ct-1	77	27	H2	R1	H	15	9
66CV	Cvi-0	Ct-1	85	26	H2	R2	H	15	9
66CV	Cvi-0	Ct-1	90	17	H1	R1	B	25	9
66CV	Cvi-0	Ct-1	63	12	H1	R2	B	25	9
66CV	Cvi-0	Ct-1	72	6	H1	R1	H	25	9
66CV	Cvi-0	Ct-1	39	4	H1	R2	H	25	9
66CV	Cvi-0	Ct-1	79	15	H2	R1	B	25	9
66CV	Cvi-0	Ct-1	67	13	H2	R2	B	25	9
66CV	Cvi-0	Ct-1	68	8	H2	R1	H	25	9
66CV	Cvi-0	Ct-1	46	4	H2	R2	H	25	9
68CV	Cvi-0	Jea	89	55	H1	R1	B	15	0
68CV	Cvi-0	Jea	69	45	H1	R2	B	15	0
68CV	Cvi-0	Jea	73	50	H1	R1	H	15	0
68CV	Cvi-0	Jea	61	43	H1	R2	H	15	0
68CV	Cvi-0	Jea	73	67	H2	R1	B	15	0
68CV	Cvi-0	Jea	58	52	H2	R2	B	15	0
68CV	Cvi-0	Jea	98	88	H2	R1	H	15	0
68CV	Cvi-0	Jea	74	65	H2	R2	H	15	0
68CV	Cvi-0	Jea	56	0	H1	R1	B	25	0
68CV	Cvi-0	Jea	78	0	H1	R2	B	25	0
68CV	Cvi-0	Jea	42	0	H1	R1	H	25	0
68CV	Cvi-0	Jea	66	0	H1	R2	H	25	0
68CV	Cvi-0	Jea	59	0	H2	R1	B	25	0
68CV	Cvi-0	Jea	31	0	H2	R2	B	25	0
68CV	Cvi-0	Jea	61	0	H2	R1	H	25	0
68CV	Cvi-0	Jea	65	0	H2	R2	H	25	0
68CV	Cvi-0	Jea	70	61	H1	R1	B	15	3
68CV	Cvi-0	Jea	31	28	H1	R2	B	15	3
68CV	Cvi-0	Jea	66	58	H1	R1	H	15	3
68CV	Cvi-0	Jea	80	71	H1	R2	H	15	3
68CV	Cvi-0	Jea	63	61	H2	R1	B	15	3
68CV	Cvi-0	Jea	49	45	H2	R2	B	15	3
68CV	Cvi-0	Jea	82	77	H2	R1	H	15	3
68CV	Cvi-0	Jea	42	39	H2	R2	H	15	3
68CV	Cvi-0	Jea	73	0	H1	R1	B	25	3
68CV	Cvi-0	Jea	48	0	H1	R2	B	25	3
68CV	Cvi-0	Jea	103	4	H1	R1	H	25	3
68CV	Cvi-0	Jea	54	2	H1	R2	H	25	3
68CV	Cvi-0	Jea	53	0	H2	R1	B	25	3
68CV	Cvi-0	Jea	53	0	H2	R2	B	25	3
68CV	Cvi-0	Jea	80	0	H2	R1	H	25	3
68CV	Cvi-0	Jea	41	0	H2	R2	H	25	3
68CV	Cvi-0	Jea	83	83	H1	R1	B	15	6
68CV	Cvi-0	Jea	67	67	H1	R2	B	15	6
68CV	Cvi-0	Jea	93	83	H1	R1	H	15	6
68CV	Cvi-0	Jea	40	36	H1	R2	H	15	6
68CV	Cvi-0	Jea	85	82	H2	R1	B	15	6
68CV	Cvi-0	Jea	46	43	H2	R2	B	15	6
68CV	Cvi-0	Jea	94	89	H2	R1	H	15	6
68CV	Cvi-0	Jea	49	47	H2	R2	H	15	6
68CV	Cvi-0	Jea	91	0	H1	R1	B	25	6
68CV	Cvi-0	Jea	44	0	H1	R2	B	25	6
68CV	Cvi-0	Jea	59	3	H1	R1	H	25	6
68CV	Cvi-0	Jea	85	5	H1	R2	H	25	6
68CV	Cvi-0	Jea	95	0	H2	R1	B	25	6
68CV	Cvi-0	Jea	41	0	H2	R2	B	25	6
68CV	Cvi-0	Jea	99	0	H2	R1	H	25	6
68CV	Cvi-0	Jea	32	0	H2	R2	H	25	6
68CV	Cvi-0	Jea	78	77	H1	R1	B	15	9
68CV	Cvi-0	Jea	51	51	H1	R2	B	15	9
68CV	Cvi-0	Jea	73	70	H1	R1	H	15	9
68CV	Cvi-0	Jea	38	37	H1	R2	H	15	9
68CV	Cvi-0	Jea	77	76	H2	R1	B	15	9
68CV	Cvi-0	Jea	35	34	H2	R2	B	15	9
68CV	Cvi-0	Jea	67	65	H2	R1	H	15	9
68CV	Cvi-0	Jea	52	51	H2	R2	H	15	9
68CV	Cvi-0	Jea	70	0	H1	R1	B	25	9
68CV	Cvi-0	Jea	64	0	H1	R2	B	25	9
68CV	Cvi-0	Jea	47	4	H1	R1	H	25	9
68CV	Cvi-0	Jea	79	5	H1	R2	H	25	9
68CV	Cvi-0	Jea	47	1	H2	R1	B	25	9
68CV	Cvi-0	Jea	80	2	H2	R2	B	25	9
68CV	Cvi-0	Jea	84	4	H2	R1	H	25	9
68CV	Cvi-0	Jea	75	3	H2	R2	H	25	9
69CV	Cvi-0	Oy-0	81	0	H1	R1	B	15	0
69CV	Cvi-0	Oy-0	34	0	H1	R2	B	15	0
69CV	Cvi-0	Oy-0	60	0	H1	R1	H	15	0
69CV	Cvi-0	Oy-0	49	0	H1	R2	H	15	0
69CV	Cvi-0	Oy-0	91	3	H2	R1	B	15	0
69CV	Cvi-0	Oy-0	42	2	H2	R2	B	15	0
69CV	Cvi-0	Oy-0	92	3	H2	R1	H	15	0
69CV	Cvi-0	Oy-0	80	3	H2	R2	H	15	0
69CV	Cvi-0	Oy-0	55	0	H1	R1	B	25	0
69CV	Cvi-0	Oy-0	93	0	H1	R2	B	25	0
69CV	Cvi-0	Oy-0	74	0	H1	R1	H	25	0
69CV	Cvi-0	Oy-0	67	0	H1	R2	H	25	0
69CV	Cvi-0	Oy-0	117	0	H2	R1	B	25	0
69CV	Cvi-0	Oy-0	85	0	H2	R2	B	25	0
69CV	Cvi-0	Oy-0	93	0	H2	R1	H	25	0
69CV	Cvi-0	Oy-0	83	0	H2	R2	H	25	0
69CV	Cvi-0	Oy-0	59	7	H1	R1	B	15	3
69CV	Cvi-0	Oy-0	63	7	H1	R2	B	15	3
69CV	Cvi-0	Oy-0	81	10	H1	R1	H	15	3
69CV	Cvi-0	Oy-0	48	6	H1	R2	H	15	3
69CV	Cvi-0	Oy-0	82	8	H2	R1	B	15	3
69CV	Cvi-0	Oy-0	57	5	H2	R2	B	15	3
69CV	Cvi-0	Oy-0	120	14	H2	R1	H	15	3
69CV	Cvi-0	Oy-0	61	6	H2	R2	H	15	3
69CV	Cvi-0	Oy-0	72	2	H1	R1	B	25	3
69CV	Cvi-0	Oy-0	41	1	H1	R2	B	25	3
69CV	Cvi-0	Oy-0	63	4	H1	R1	H	25	3
69CV	Cvi-0	Oy-0	58	4	H1	R2	H	25	3
69CV	Cvi-0	Oy-0	90	0	H2	R1	B	25	3
69CV	Cvi-0	Oy-0	56	0	H2	R2	B	25	3
69CV	Cvi-0	Oy-0	71	2	H2	R1	H	25	3
69CV	Cvi-0	Oy-0	40	1	H2	R2	H	25	3
69CV	Cvi-0	Oy-0	103	17	H1	R1	B	15	6
69CV	Cvi-0	Oy-0	48	8	H1	R2	B	15	6
69CV	Cvi-0	Oy-0	101	25	H1	R1	H	15	6
69CV	Cvi-0	Oy-0	76	22	H1	R2	H	15	6
69CV	Cvi-0	Oy-0	97	17	H2	R1	B	15	6
69CV	Cvi-0	Oy-0	33	6	H2	R2	B	15	6
69CV	Cvi-0	Oy-0	89	23	H2	R1	H	15	6
69CV	Cvi-0	Oy-0	36	9	H2	R2	H	15	6
69CV	Cvi-0	Oy-0	106	4	H1	R1	B	25	6
69CV	Cvi-0	Oy-0	37	2	H1	R2	B	25	6
69CV	Cvi-0	Oy-0	69	6	H1	R1	H	25	6
69CV	Cvi-0	Oy-0	57	5	H1	R2	H	25	6
69CV	Cvi-0	Oy-0	74	3	H2	R1	B	25	6
69CV	Cvi-0	Oy-0	51	2	H2	R2	B	25	6
69CV	Cvi-0	Oy-0	52	3	H2	R1	H	25	6
69CV	Cvi-0	Oy-0	41	2	H2	R2	H	25	6
69CV	Cvi-0	Oy-0	82	25	H1	R1	B	15	9
69CV	Cvi-0	Oy-0	39	12	H1	R2	B	15	9
69CV	Cvi-0	Oy-0	85	36	H1	R1	H	15	9
69CV	Cvi-0	Oy-0	71	30	H1	R2	H	15	9
69CV	Cvi-0	Oy-0	59	15	H2	R1	B	15	9
69CV	Cvi-0	Oy-0	46	12	H2	R2	B	15	9
69CV	Cvi-0	Oy-0	86	26	H2	R1	H	15	9
69CV	Cvi-0	Oy-0	53	17	H2	R2	H	15	9
69CV	Cvi-0	Oy-0	77	4	H1	R1	B	25	9
69CV	Cvi-0	Oy-0	39	2	H1	R2	B	25	9
69CV	Cvi-0	Oy-0	61	5	H1	R1	H	25	9
69CV	Cvi-0	Oy-0	55	5	H1	R2	H	25	9
69CV	Cvi-0	Oy-0	82	4	H2	R1	B	25	9
69CV	Cvi-0	Oy-0	59	3	H2	R2	B	25	9
69CV	Cvi-0	Oy-0	61	5	H2	R1	H	25	9
69CV	Cvi-0	Oy-0	55	4	H2	R2	H	25	9
70CV	Cvi-0	Sha	91	0	H1	R1	B	15	0
70CV	Cvi-0	Sha	70	0	H1	R2	B	15	0
70CV	Cvi-0	Sha	93	0	H1	R1	H	15	0
70CV	Cvi-0	Sha	72	0	H1	R2	H	15	0
70CV	Cvi-0	Sha	81	27	H2	R1	B	15	0
70CV	Cvi-0	Sha	67	22	H2	R2	B	15	0
70CV	Cvi-0	Sha	105	27	H2	R1	H	15	0
70CV	Cvi-0	Sha	59	16	H2	R2	H	15	0
70CV	Cvi-0	Sha	92	0	H1	R1	B	25	0
70CV	Cvi-0	Sha	60	0	H1	R2	B	25	0
70CV	Cvi-0	Sha	73	0	H1	R1	H	25	0
70CV	Cvi-0	Sha	51	0	H1	R2	H	25	0
70CV	Cvi-0	Sha	77	1	H2	R1	B	25	0
70CV	Cvi-0	Sha	61	1	H2	R2	B	25	0
70CV	Cvi-0	Sha	61	0	H2	R1	H	25	0
70CV	Cvi-0	Sha	75	0	H2	R2	H	25	0
70CV	Cvi-0	Sha	62	12	H1	R1	B	15	3
70CV	Cvi-0	Sha	48	10	H1	R2	B	15	3
70CV	Cvi-0	Sha	42	17	H1	R1	H	15	3
70CV	Cvi-0	Sha	30	13	H1	R2	H	15	3
70CV	Cvi-0	Sha	91	41	H2	R1	B	15	3
70CV	Cvi-0	Sha	68	31	H2	R2	B	15	3
70CV	Cvi-0	Sha	95	46	H2	R1	H	15	3
70CV	Cvi-0	Sha	42	20	H2	R2	H	15	3
70CV	Cvi-0	Sha	64	1	H1	R1	B	25	3
70CV	Cvi-0	Sha	61	1	H1	R2	B	25	3
70CV	Cvi-0	Sha	81	0	H1	R1	H	25	3
70CV	Cvi-0	Sha	39	0	H1	R2	H	25	3
70CV	Cvi-0	Sha	79	5	H2	R1	B	25	3
70CV	Cvi-0	Sha	57	3	H2	R2	B	25	3
70CV	Cvi-0	Sha	58	3	H2	R1	H	25	3
70CV	Cvi-0	Sha	44	3	H2	R2	H	25	3
70CV	Cvi-0	Sha	87	43	H1	R1	B	15	6
70CV	Cvi-0	Sha	71	36	H1	R2	B	15	6
70CV	Cvi-0	Sha	137	115	H1	R1	H	15	6
70CV	Cvi-0	Sha	67	57	H1	R2	H	15	6
70CV	Cvi-0	Sha	104	80	H2	R1	B	15	6
70CV	Cvi-0	Sha	55	43	H2	R2	B	15	6
70CV	Cvi-0	Sha	46	33	H2	R1	H	15	6
70CV	Cvi-0	Sha	29	21	H2	R2	H	15	6
70CV	Cvi-0	Sha	85	4	H1	R1	B	25	6
70CV	Cvi-0	Sha	38	2	H1	R2	B	25	6
70CV	Cvi-0	Sha	61	4	H1	R1	H	25	6
70CV	Cvi-0	Sha	47	4	H1	R2	H	25	6
70CV	Cvi-0	Sha	88	13	H2	R1	B	25	6
70CV	Cvi-0	Sha	41	7	H2	R2	B	25	6
70CV	Cvi-0	Sha	84	15	H2	R1	H	25	6
70CV	Cvi-0	Sha	71	12	H2	R2	H	25	6
70CV	Cvi-0	Sha	120	117	H1	R1	B	15	9
70CV	Cvi-0	Sha	77	71	H1	R2	B	15	9
70CV	Cvi-0	Sha	93	86	H1	R1	H	15	9
70CV	Cvi-0	Sha	80	74	H1	R2	H	15	9
70CV	Cvi-0	Sha	52	48	H2	R1	B	15	9
70CV	Cvi-0	Sha	47	44	H2	R2	B	15	9
70CV	Cvi-0	Sha	59	54	H2	R1	H	15	9
70CV	Cvi-0	Sha	53	49	H2	R2	H	15	9
70CV	Cvi-0	Sha	84	23	H1	R1	B	25	9
70CV	Cvi-0	Sha	59	15	H1	R2	B	25	9
70CV	Cvi-0	Sha	49	5	H1	R1	H	25	9
70CV	Cvi-0	Sha	43	5	H1	R2	H	25	9
70CV	Cvi-0	Sha	63	19	H2	R1	B	25	9
70CV	Cvi-0	Sha	77	24	H2	R2	B	25	9
70CV	Cvi-0	Sha	101	4	H2	R1	H	25	9
70CV	Cvi-0	Sha	63	19	H2	R2	H	25	9
71CV	Ct-1	Blh-1	70	0	H1	R1	B	15	0
71CV	Ct-1	Blh-1	28	0	H1	R2	B	15	0
71CV	Ct-1	Blh-1	83	0	H1	R1	H	15	0
71CV	Ct-1	Blh-1	37	0	H1	R2	H	15	0
71CV	Ct-1	Blh-1	89	4	H2	R1	B	15	0
71CV	Ct-1	Blh-1	68	4	H2	R2	B	15	0
71CV	Ct-1	Blh-1	70	5	H2	R1	H	15	0
71CV	Ct-1	Blh-1	61	5	H2	R2	H	15	0
71CV	Ct-1	Blh-1	66	0	H1	R1	B	25	0
71CV	Ct-1	Blh-1	70	0	H1	R2	B	25	0
71CV	Ct-1	Blh-1	70	0	H1	R1	H	25	0
71CV	Ct-1	Blh-1	82	0	H1	R2	H	25	0
71CV	Ct-1	Blh-1	95	0	H2	R1	B	25	0
71CV	Ct-1	Blh-1	65	0	H2	R2	B	25	0
71CV	Ct-1	Blh-1	65	0	H2	R1	H	25	0
71CV	Ct-1	Blh-1	83	0	H2	R2	H	25	0
71CV	Ct-1	Blh-1	34	5	H1	R1	B	15	3
71CV	Ct-1	Blh-1	79	12	H1	R2	B	15	3
71CV	Ct-1	Blh-1	57	10	H1	R1	H	15	3
71CV	Ct-1	Blh-1	73	12	H1	R2	H	15	3
71CV	Ct-1	Blh-1	71	23	H2	R1	B	15	3
71CV	Ct-1	Blh-1	39	12	H2	R2	B	15	3
71CV	Ct-1	Blh-1	107	36	H2	R1	H	15	3
71CV	Ct-1	Blh-1	52	17	H2	R2	H	15	3
71CV	Ct-1	Blh-1	60	0	H1	R1	B	25	3
71CV	Ct-1	Blh-1	53	0	H1	R2	B	25	3
71CV	Ct-1	Blh-1	81	0	H1	R1	H	25	3
71CV	Ct-1	Blh-1	56	0	H1	R2	H	25	3
71CV	Ct-1	Blh-1	80	0	H2	R1	B	25	3
71CV	Ct-1	Blh-1	39	0	H2	R2	B	25	3
71CV	Ct-1	Blh-1	36	0	H2	R1	H	25	3
71CV	Ct-1	Blh-1	47	0	H2	R2	H	25	3
71CV	Ct-1	Blh-1	55	11	H1	R1	B	15	6
71CV	Ct-1	Blh-1	43	9	H1	R2	B	15	6
71CV	Ct-1	Blh-1	83	27	H1	R1	H	15	6
71CV	Ct-1	Blh-1	62	21	H1	R2	H	15	6
71CV	Ct-1	Blh-1	87	35	H2	R1	B	15	6
71CV	Ct-1	Blh-1	68	28	H2	R2	B	15	6
71CV	Ct-1	Blh-1	55	38	H2	R1	H	15	6
71CV	Ct-1	Blh-1	70	43	H2	R2	H	15	6
71CV	Ct-1	Blh-1	46	0	H1	R1	B	25	6
71CV	Ct-1	Blh-1	29	0	H1	R2	B	25	6
71CV	Ct-1	Blh-1	60	0	H1	R1	H	25	6
71CV	Ct-1	Blh-1	79	0	H1	R2	H	25	6
71CV	Ct-1	Blh-1	60	0	H2	R1	B	25	6
71CV	Ct-1	Blh-1	43	0	H2	R2	B	25	6
71CV	Ct-1	Blh-1	71	0	H2	R1	H	25	6
71CV	Ct-1	Blh-1	57	0	H2	R2	H	25	6
71CV	Ct-1	Blh-1	65	46	H1	R1	B	15	9
71CV	Ct-1	Blh-1	57	39	H1	R2	B	15	9
71CV	Ct-1	Blh-1	63	36	H1	R1	H	15	9
71CV	Ct-1	Blh-1	74	48	H1	R2	H	15	9
71CV	Ct-1	Blh-1	77	67	H2	R1	B	15	9
71CV	Ct-1	Blh-1	51	43	H2	R2	B	15	9
71CV	Ct-1	Blh-1	63	57	H2	R1	H	15	9
71CV	Ct-1	Blh-1	48	41	H2	R2	H	15	9
71CV	Ct-1	Blh-1	55	0	H1	R1	B	25	9
71CV	Ct-1	Blh-1	50	0	H1	R2	B	25	9
71CV	Ct-1	Blh-1	48	0	H1	R1	H	25	9
71CV	Ct-1	Blh-1	54	0	H1	R2	H	25	9
71CV	Ct-1	Blh-1	79	0	H2	R1	B	25	9
71CV	Ct-1	Blh-1	66	0	H2	R2	B	25	9
71CV	Ct-1	Blh-1	67	0	H2	R1	H	25	9
71CV	Ct-1	Blh-1	80	0	H2	R2	H	25	9
72CV	Ct-1	Bur-0	83	56	H1	R1	B	15	0
72CV	Ct-1	Bur-0	33	21	H1	R2	B	15	0
72CV	Ct-1	Bur-0	56	44	H1	R1	H	15	0
72CV	Ct-1	Bur-0	67	53	H1	R2	H	15	0
72CV	Ct-1	Bur-0	106	84	H2	R1	B	15	0
72CV	Ct-1	Bur-0	74	59	H2	R2	B	15	0
72CV	Ct-1	Bur-0	80	27	H2	R1	H	15	0
72CV	Ct-1	Bur-0	62	18	H2	R2	H	15	0
72CV	Ct-1	Bur-0	97	95	H1	R1	B	25	0
72CV	Ct-1	Bur-0	49	45	H1	R2	B	25	0
72CV	Ct-1	Bur-0	75	70	H1	R1	H	25	0
72CV	Ct-1	Bur-0	57	53	H1	R2	H	25	0
72CV	Ct-1	Bur-0	67	66	H2	R1	B	25	0
72CV	Ct-1	Bur-0	78	77	H2	R2	B	25	0
72CV	Ct-1	Bur-0	69	68	H2	R1	H	25	0
72CV	Ct-1	Bur-0	71	70	H2	R2	H	25	0
72CV	Ct-1	Bur-0	81	64	H1	R1	B	15	3
72CV	Ct-1	Bur-0	51	40	H1	R2	B	15	3
72CV	Ct-1	Bur-0	58	56	H1	R1	H	15	3
72CV	Ct-1	Bur-0	74	71	H1	R2	H	15	3
72CV	Ct-1	Bur-0	62	53	H2	R1	B	15	3
72CV	Ct-1	Bur-0	43	36	H2	R2	B	15	3
72CV	Ct-1	Bur-0	70	30	H2	R1	H	15	3
72CV	Ct-1	Bur-0	57	26	H2	R2	H	15	3
72CV	Ct-1	Bur-0	65	63	H1	R1	B	25	3
72CV	Ct-1	Bur-0	41	39	H1	R2	B	25	3
72CV	Ct-1	Bur-0	79	77	H1	R1	H	25	3
72CV	Ct-1	Bur-0	60	57	H1	R2	H	25	3
72CV	Ct-1	Bur-0	70	70	H2	R1	B	25	3
72CV	Ct-1	Bur-0	47	47	H2	R2	B	25	3
72CV	Ct-1	Bur-0	84	84	H2	R1	H	25	3
72CV	Ct-1	Bur-0	35	35	H2	R2	H	25	3
72CV	Ct-1	Bur-0	71	60	H1	R1	B	15	6
72CV	Ct-1	Bur-0	42	36	H1	R2	B	15	6
72CV	Ct-1	Bur-0	99	94	H1	R1	H	15	6
72CV	Ct-1	Bur-0	70	67	H1	R2	H	15	6
72CV	Ct-1	Bur-0	74	72	H2	R1	B	15	6
72CV	Ct-1	Bur-0	58	56	H2	R2	B	15	6
72CV	Ct-1	Bur-0	86	75	H2	R1	H	15	6
72CV	Ct-1	Bur-0	38	31	H2	R2	H	15	6
72CV	Ct-1	Bur-0	72	72	H1	R1	B	25	6
72CV	Ct-1	Bur-0	73	72	H1	R2	B	25	6
72CV	Ct-1	Bur-0	48	48	H1	R1	H	25	6
72CV	Ct-1	Bur-0	38	38	H1	R2	H	25	6
72CV	Ct-1	Bur-0	90	90	H2	R1	B	25	6
72CV	Ct-1	Bur-0	69	68	H2	R2	B	25	6
72CV	Ct-1	Bur-0	79	79	H2	R1	H	25	6
72CV	Ct-1	Bur-0	29	29	H2	R2	H	25	6
72CV	Ct-1	Bur-0	93	87	H1	R1	B	15	9
72CV	Ct-1	Bur-0	60	53	H1	R2	B	15	9
72CV	Ct-1	Bur-0	53	50	H1	R1	H	15	9
72CV	Ct-1	Bur-0	40	38	H1	R2	H	15	9
72CV	Ct-1	Bur-0	72	71	H2	R1	B	15	9
72CV	Ct-1	Bur-0	51	49	H2	R2	B	15	9
72CV	Ct-1	Bur-0	80	75	H2	R1	H	15	9
72CV	Ct-1	Bur-0	48	44	H2	R2	H	15	9
72CV	Ct-1	Bur-0	78	78	H1	R1	B	25	9
72CV	Ct-1	Bur-0	50	50	H1	R2	B	25	9
72CV	Ct-1	Bur-0	59	59	H1	R1	H	25	9
72CV	Ct-1	Bur-0	36	36	H1	R2	H	25	9
72CV	Ct-1	Bur-0	85	85	H2	R1	B	25	9
72CV	Ct-1	Bur-0	38	38	H2	R2	B	25	9
72CV	Ct-1	Bur-0	43	42	H2	R1	H	25	9
72CV	Ct-1	Bur-0	61	61	H2	R2	H	25	9
73CV	Ct-1	Cvi-0	81	5	H1	R1	B	15	0
73CV	Ct-1	Cvi-0	42	3	H1	R2	B	15	0
73CV	Ct-1	Cvi-0	75	13	H1	R1	H	15	0
73CV	Ct-1	Cvi-0	90	17	H1	R2	H	15	0
73CV	Ct-1	Cvi-0	70	34	H2	R1	B	15	0
73CV	Ct-1	Cvi-0	37	17	H2	R2	B	15	0
73CV	Ct-1	Cvi-0	81	26	H2	R1	H	15	0
73CV	Ct-1	Cvi-0	84	27	H2	R2	H	15	0
73CV	Ct-1	Cvi-0	87	0	H1	R1	B	25	0
73CV	Ct-1	Cvi-0	38	0	H1	R2	B	25	0
73CV	Ct-1	Cvi-0	98	0	H1	R1	H	25	0
73CV	Ct-1	Cvi-0	74	0	H1	R2	H	25	0
73CV	Ct-1	Cvi-0	70	0	H2	R1	B	25	0
73CV	Ct-1	Cvi-0	83	0	H2	R2	B	25	0
73CV	Ct-1	Cvi-0	73	0	H2	R1	H	25	0
73CV	Ct-1	Cvi-0	64	0	H2	R2	H	25	0
73CV	Ct-1	Cvi-0	41	5	H1	R1	B	15	3
73CV	Ct-1	Cvi-0	81	9	H1	R2	B	15	3
73CV	Ct-1	Cvi-0	52	15	H1	R1	H	15	3
73CV	Ct-1	Cvi-0	39	11	H1	R2	H	15	3
73CV	Ct-1	Cvi-0	72	41	H2	R1	B	15	3
73CV	Ct-1	Cvi-0	40	23	H2	R2	B	15	3
73CV	Ct-1	Cvi-0	72	29	H2	R1	H	15	3
73CV	Ct-1	Cvi-0	70	29	H2	R2	H	15	3
73CV	Ct-1	Cvi-0	78	0	H1	R1	B	25	3
73CV	Ct-1	Cvi-0	42	0	H1	R2	B	25	3
73CV	Ct-1	Cvi-0	79	6	H1	R1	H	25	3
73CV	Ct-1	Cvi-0	66	5	H1	R2	H	25	3
73CV	Ct-1	Cvi-0	86	0	H2	R1	B	25	3
73CV	Ct-1	Cvi-0	42	0	H2	R2	B	25	3
73CV	Ct-1	Cvi-0	76	0	H2	R1	H	25	3
73CV	Ct-1	Cvi-0	29	0	H2	R2	H	25	3
73CV	Ct-1	Cvi-0	35	9	H1	R1	B	15	6
73CV	Ct-1	Cvi-0	61	15	H1	R2	B	15	6
73CV	Ct-1	Cvi-0	44	16	H1	R1	H	15	6
73CV	Ct-1	Cvi-0	82	31	H1	R2	H	15	6
73CV	Ct-1	Cvi-0	48	31	H2	R1	B	15	6
73CV	Ct-1	Cvi-0	55	35	H2	R2	B	15	6
73CV	Ct-1	Cvi-0	87	61	H2	R1	H	15	6
73CV	Ct-1	Cvi-0	41	29	H2	R2	H	15	6
73CV	Ct-1	Cvi-0	71	2	H1	R1	B	25	6
73CV	Ct-1	Cvi-0	45	1	H1	R2	B	25	6
73CV	Ct-1	Cvi-0	93	8	H1	R1	H	25	6
73CV	Ct-1	Cvi-0	53	5	H1	R2	H	25	6
73CV	Ct-1	Cvi-0	58	1	H2	R1	B	25	6
73CV	Ct-1	Cvi-0	47	1	H2	R2	B	25	6
73CV	Ct-1	Cvi-0	38	0	H2	R1	H	25	6
73CV	Ct-1	Cvi-0	44	0	H2	R2	H	25	6
73CV	Ct-1	Cvi-0	74	55	H1	R1	B	15	9
73CV	Ct-1	Cvi-0	50	35	H1	R2	B	15	9
73CV	Ct-1	Cvi-0	91	71	H1	R1	H	15	9
73CV	Ct-1	Cvi-0	79	63	H1	R2	H	15	9
73CV	Ct-1	Cvi-0	64	53	H2	R1	B	15	9
73CV	Ct-1	Cvi-0	38	31	H2	R2	B	15	9
73CV	Ct-1	Cvi-0	57	45	H2	R1	H	15	9
73CV	Ct-1	Cvi-0	35	29	H2	R2	H	15	9
73CV	Ct-1	Cvi-0	77	4	H1	R1	B	25	9
73CV	Ct-1	Cvi-0	52	3	H1	R2	B	25	9
73CV	Ct-1	Cvi-0	89	8	H1	R1	H	25	9
73CV	Ct-1	Cvi-0	21	3	H1	R2	H	25	9
73CV	Ct-1	Cvi-0	65	2	H2	R1	B	25	9
73CV	Ct-1	Cvi-0	60	3	H2	R2	B	25	9
73CV	Ct-1	Cvi-0	90	0	H2	R1	H	25	9
73CV	Ct-1	Cvi-0	59	0	H2	R2	H	25	9
75CV	Ct-1	Jea	N/A	N/A	H1	R1	B	15	0
75CV	Ct-1	Jea	N/A	N/A	H1	R2	B	15	0
75CV	Ct-1	Jea	N/A	N/A	H1	R1	H	15	0
75CV	Ct-1	Jea	N/A	N/A	H1	R2	H	15	0
75CV	Ct-1	Jea	102	84	H2	R1	B	15	0
75CV	Ct-1	Jea	60	49	H2	R2	B	15	0
75CV	Ct-1	Jea	N/A	N/A	H2	R1	H	15	0
75CV	Ct-1	Jea	N/A	N/A	H2	R2	H	15	0
75CV	Ct-1	Jea	N/A	N/A	H1	R1	B	25	0
75CV	Ct-1	Jea	N/A	N/A	H1	R2	B	25	0
75CV	Ct-1	Jea	N/A	N/A	H1	R1	H	25	0
75CV	Ct-1	Jea	N/A	N/A	H1	R2	H	25	0
75CV	Ct-1	Jea	54	0	H2	R1	B	25	0
75CV	Ct-1	Jea	37	0	H2	R2	B	25	0
75CV	Ct-1	Jea	76	0	H2	R1	H	25	0
75CV	Ct-1	Jea	56	0	H2	R2	H	25	0
75CV	Ct-1	Jea	N/A	N/A	H1	R1	B	15	3
75CV	Ct-1	Jea	N/A	N/A	H1	R2	B	15	3
75CV	Ct-1	Jea	N/A	N/A	H1	R1	H	15	3
75CV	Ct-1	Jea	N/A	N/A	H1	R2	H	15	3
75CV	Ct-1	Jea	53	46	H2	R1	B	15	3
75CV	Ct-1	Jea	63	54	H2	R2	B	15	3
75CV	Ct-1	Jea	N/A	N/A	H2	R1	H	15	3
75CV	Ct-1	Jea	N/A	N/A	H2	R2	H	15	3
75CV	Ct-1	Jea	N/A	N/A	H1	R1	B	25	3
75CV	Ct-1	Jea	N/A	N/A	H1	R2	B	25	3
75CV	Ct-1	Jea	N/A	N/A	H1	R1	H	25	3
75CV	Ct-1	Jea	N/A	N/A	H1	R2	H	25	3
75CV	Ct-1	Jea	58	1	H2	R1	B	25	3
75CV	Ct-1	Jea	35	0	H2	R2	B	25	3
75CV	Ct-1	Jea	99	1	H2	R1	H	25	3
75CV	Ct-1	Jea	42	1	H2	R2	H	25	3
75CV	Ct-1	Jea	N/A	N/A	H1	R1	B	15	6
75CV	Ct-1	Jea	N/A	N/A	H1	R2	B	15	6
75CV	Ct-1	Jea	N/A	N/A	H1	R1	H	15	6
75CV	Ct-1	Jea	N/A	N/A	H1	R2	H	15	6
75CV	Ct-1	Jea	92	84	H2	R1	B	15	6
75CV	Ct-1	Jea	60	56	H2	R2	B	15	6
75CV	Ct-1	Jea	N/A	N/A	H2	R1	H	15	6
75CV	Ct-1	Jea	N/A	N/A	H2	R2	H	15	6
75CV	Ct-1	Jea	N/A	N/A	H1	R1	B	25	6
75CV	Ct-1	Jea	N/A	N/A	H1	R2	B	25	6
75CV	Ct-1	Jea	N/A	N/A	H1	R1	H	25	6
75CV	Ct-1	Jea	N/A	N/A	H1	R2	H	25	6
75CV	Ct-1	Jea	81	2	H2	R1	B	25	6
75CV	Ct-1	Jea	44	1	H2	R2	B	25	6
75CV	Ct-1	Jea	92	7	H2	R1	H	25	6
75CV	Ct-1	Jea	34	4	H2	R2	H	25	6
75CV	Ct-1	Jea	N/A	N/A	H1	R1	B	15	9
75CV	Ct-1	Jea	N/A	N/A	H1	R2	B	15	9
75CV	Ct-1	Jea	N/A	N/A	H1	R1	H	15	9
75CV	Ct-1	Jea	N/A	N/A	H1	R2	H	15	9
75CV	Ct-1	Jea	59	56	H2	R1	B	15	9
75CV	Ct-1	Jea	54	51	H2	R2	B	15	9
75CV	Ct-1	Jea	N/A	N/A	H2	R1	H	15	9
75CV	Ct-1	Jea	N/A	N/A	H2	R2	H	15	9
75CV	Ct-1	Jea	N/A	N/A	H1	R1	B	25	9
75CV	Ct-1	Jea	N/A	N/A	H1	R2	B	25	9
75CV	Ct-1	Jea	N/A	N/A	H1	R1	H	25	9
75CV	Ct-1	Jea	N/A	N/A	H1	R2	H	25	9
75CV	Ct-1	Jea	77	5	H2	R1	B	25	9
75CV	Ct-1	Jea	45	2	H2	R2	B	25	9
75CV	Ct-1	Jea	97	11	H2	R1	H	25	9
75CV	Ct-1	Jea	56	8	H2	R2	H	25	9
76CV	Ct-1	Oy-0	62	0	H1	R1	B	15	0
76CV	Ct-1	Oy-0	44	0	H1	R2	B	15	0
76CV	Ct-1	Oy-0	72	0	H1	R1	H	15	0
76CV	Ct-1	Oy-0	47	0	H1	R2	H	15	0
76CV	Ct-1	Oy-0	138	6	H2	R1	B	15	0
76CV	Ct-1	Oy-0	81	4	H2	R2	B	15	0
76CV	Ct-1	Oy-0	85	1	H2	R1	H	15	0
76CV	Ct-1	Oy-0	51	2	H2	R2	H	15	0
76CV	Ct-1	Oy-0	94	0	H1	R1	B	25	0
76CV	Ct-1	Oy-0	72	0	H1	R2	B	25	0
76CV	Ct-1	Oy-0	62	0	H1	R1	H	25	0
76CV	Ct-1	Oy-0	46	0	H1	R2	H	25	0
76CV	Ct-1	Oy-0	85	0	H2	R1	B	25	0
76CV	Ct-1	Oy-0	62	0	H2	R2	B	25	0
76CV	Ct-1	Oy-0	77	0	H2	R1	H	25	0
76CV	Ct-1	Oy-0	72	0	H2	R2	H	25	0
76CV	Ct-1	Oy-0	83	9	H1	R1	B	15	3
76CV	Ct-1	Oy-0	41	4	H1	R2	B	15	3
76CV	Ct-1	Oy-0	74	9	H1	R1	H	15	3
76CV	Ct-1	Oy-0	83	10	H1	R2	H	15	3
76CV	Ct-1	Oy-0	95	5	H2	R1	B	15	3
76CV	Ct-1	Oy-0	54	4	H2	R2	B	15	3
76CV	Ct-1	Oy-0	114	7	H2	R1	H	15	3
76CV	Ct-1	Oy-0	61	4	H2	R2	H	15	3
76CV	Ct-1	Oy-0	74	1	H1	R1	B	25	3
76CV	Ct-1	Oy-0	48	1	H1	R2	B	25	3
76CV	Ct-1	Oy-0	56	3	H1	R1	H	25	3
76CV	Ct-1	Oy-0	32	2	H1	R2	H	25	3
76CV	Ct-1	Oy-0	76	0	H2	R1	B	25	3
76CV	Ct-1	Oy-0	46	0	H2	R2	B	25	3
76CV	Ct-1	Oy-0	63	0	H2	R1	H	25	3
76CV	Ct-1	Oy-0	44	0	H2	R2	H	25	3
76CV	Ct-1	Oy-0	169	43	H1	R1	B	15	6
76CV	Ct-1	Oy-0	55	14	H1	R2	B	15	6
76CV	Ct-1	Oy-0	100	25	H1	R1	H	15	6
76CV	Ct-1	Oy-0	57	15	H1	R2	H	15	6
76CV	Ct-1	Oy-0	63	16	H2	R1	B	15	6
76CV	Ct-1	Oy-0	49	13	H2	R2	B	15	6
76CV	Ct-1	Oy-0	80	23	H2	R1	H	15	6
76CV	Ct-1	Oy-0	48	14	H2	R2	H	15	6
76CV	Ct-1	Oy-0	86	5	H1	R1	B	25	6
76CV	Ct-1	Oy-0	71	4	H1	R2	B	25	6
76CV	Ct-1	Oy-0	44	3	H1	R1	H	25	6
76CV	Ct-1	Oy-0	49	4	H1	R2	H	25	6
76CV	Ct-1	Oy-0	69	2	H2	R1	B	25	6
76CV	Ct-1	Oy-0	59	2	H2	R2	B	25	6
76CV	Ct-1	Oy-0	57	5	H2	R1	H	25	6
76CV	Ct-1	Oy-0	39	3	H2	R2	H	25	6
76CV	Ct-1	Oy-0	82	26	H1	R1	B	15	9
76CV	Ct-1	Oy-0	70	23	H1	R2	B	15	9
76CV	Ct-1	Oy-0	60	25	H1	R1	H	15	9
76CV	Ct-1	Oy-0	38	16	H1	R2	H	15	9
76CV	Ct-1	Oy-0	68	25	H2	R1	B	15	9
76CV	Ct-1	Oy-0	42	15	H2	R2	B	15	9
76CV	Ct-1	Oy-0	45	20	H2	R1	H	15	9
76CV	Ct-1	Oy-0	57	23	H2	R2	H	15	9
76CV	Ct-1	Oy-0	73	6	H1	R1	B	25	9
76CV	Ct-1	Oy-0	77	6	H1	R2	B	25	9
76CV	Ct-1	Oy-0	73	7	H1	R1	H	25	9
76CV	Ct-1	Oy-0	78	9	H1	R2	H	25	9
76CV	Ct-1	Oy-0	87	5	H2	R1	B	25	9
76CV	Ct-1	Oy-0	63	3	H2	R2	B	25	9
76CV	Ct-1	Oy-0	55	6	H2	R1	H	25	9
76CV	Ct-1	Oy-0	65	7	H2	R2	H	25	9
77CV	Ct-1	Sha	61	0	H1	R1	B	15	0
77CV	Ct-1	Sha	47	0	H1	R2	B	15	0
77CV	Ct-1	Sha	68	0	H1	R1	H	15	0
77CV	Ct-1	Sha	48	0	H1	R2	H	15	0
77CV	Ct-1	Sha	79	25	H2	R1	B	15	0
77CV	Ct-1	Sha	81	26	H2	R2	B	15	0
77CV	Ct-1	Sha	76	13	H2	R1	H	15	0
77CV	Ct-1	Sha	47	7	H2	R2	H	15	0
77CV	Ct-1	Sha	60	1	H1	R1	B	25	0
77CV	Ct-1	Sha	76	2	H1	R2	B	25	0
77CV	Ct-1	Sha	75	0	H1	R1	H	25	0
77CV	Ct-1	Sha	58	0	H1	R2	H	25	0
77CV	Ct-1	Sha	71	0	H2	R1	B	25	0
77CV	Ct-1	Sha	55	0	H2	R2	B	25	0
77CV	Ct-1	Sha	76	0	H2	R1	H	25	0
77CV	Ct-1	Sha	57	0	H2	R2	H	25	0
77CV	Ct-1	Sha	82	46	H1	R1	B	15	3
77CV	Ct-1	Sha	64	33	H1	R2	B	15	3
77CV	Ct-1	Sha	52	24	H1	R1	H	15	3
77CV	Ct-1	Sha	32	15	H1	R2	H	15	3
77CV	Ct-1	Sha	98	78	H2	R1	B	15	3
77CV	Ct-1	Sha	71	58	H2	R2	B	15	3
77CV	Ct-1	Sha	125	46	H2	R1	H	15	3
77CV	Ct-1	Sha	31	12	H2	R2	H	15	3
77CV	Ct-1	Sha	74	3	H1	R1	B	25	3
77CV	Ct-1	Sha	45	2	H1	R2	B	25	3
77CV	Ct-1	Sha	72	1	H1	R1	H	25	3
77CV	Ct-1	Sha	55	1	H1	R2	H	25	3
77CV	Ct-1	Sha	74	6	H2	R1	B	25	3
77CV	Ct-1	Sha	48	4	H2	R2	B	25	3
77CV	Ct-1	Sha	84	8	H2	R1	H	25	3
77CV	Ct-1	Sha	59	5	H2	R2	H	25	3
77CV	Ct-1	Sha	96	80	H1	R1	B	15	6
77CV	Ct-1	Sha	45	38	H1	R2	B	15	6
77CV	Ct-1	Sha	112	100	H1	R1	H	15	6
77CV	Ct-1	Sha	63	57	H1	R2	H	15	6
77CV	Ct-1	Sha	100	86	H2	R1	B	15	6
77CV	Ct-1	Sha	52	46	H2	R2	B	15	6
77CV	Ct-1	Sha	63	45	H2	R1	H	15	6
77CV	Ct-1	Sha	43	32	H2	R2	H	15	6
77CV	Ct-1	Sha	87	18	H1	R1	B	25	6
77CV	Ct-1	Sha	73	14	H1	R2	B	25	6
77CV	Ct-1	Sha	96	6	H1	R1	H	25	6
77CV	Ct-1	Sha	39	3	H1	R2	H	25	6
77CV	Ct-1	Sha	76	24	H2	R1	B	25	6
77CV	Ct-1	Sha	53	17	H2	R2	B	25	6
77CV	Ct-1	Sha	42	11	H2	R1	H	25	6
77CV	Ct-1	Sha	34	9	H2	R2	H	25	6
77CV	Ct-1	Sha	103	95	H1	R1	B	15	9
77CV	Ct-1	Sha	83	77	H1	R2	B	15	9
77CV	Ct-1	Sha	61	58	H1	R1	H	15	9
77CV	Ct-1	Sha	38	37	H1	R2	H	15	9
77CV	Ct-1	Sha	94	90	H2	R1	B	15	9
77CV	Ct-1	Sha	58	54	H2	R2	B	15	9
77CV	Ct-1	Sha	74	66	H2	R1	H	15	9
77CV	Ct-1	Sha	63	56	H2	R2	H	15	9
77CV	Ct-1	Sha	91	35	H1	R1	B	25	9
77CV	Ct-1	Sha	41	15	H1	R2	B	25	9
77CV	Ct-1	Sha	65	17	H1	R1	H	25	9
77CV	Ct-1	Sha	53	14	H1	R2	H	25	9
77CV	Ct-1	Sha	57	23	H2	R1	B	25	9
77CV	Ct-1	Sha	30	13	H2	R2	B	25	9
77CV	Ct-1	Sha	63	25	H2	R1	H	25	9
77CV	Ct-1	Sha	47	19	H2	R2	H	25	9
78CV	Bur-0	Blh-1	89	21	H1	R1	B	15	0
78CV	Bur-0	Blh-1	38	8	H1	R2	B	15	0
78CV	Bur-0	Blh-1	74	5	H1	R1	H	15	0
78CV	Bur-0	Blh-1	47	3	H1	R2	H	15	0
78CV	Bur-0	Blh-1	84	17	H2	R1	B	15	0
78CV	Bur-0	Blh-1	78	16	H2	R2	B	15	0
78CV	Bur-0	Blh-1	84	12	H2	R1	H	15	0
78CV	Bur-0	Blh-1	33	5	H2	R2	H	15	0
78CV	Bur-0	Blh-1	64	0	H1	R1	B	25	0
78CV	Bur-0	Blh-1	52	0	H1	R2	B	25	0
78CV	Bur-0	Blh-1	84	0	H1	R1	H	25	0
78CV	Bur-0	Blh-1	33	0	H1	R2	H	25	0
78CV	Bur-0	Blh-1	91	0	H2	R1	B	25	0
78CV	Bur-0	Blh-1	85	0	H2	R2	B	25	0
[truncated: 2,098 more rows]
