# Supplementary material for: Novel Cytonuclear Combinations Modify Arabidopsis thaliana Seed Physiology and Vigor
Source: Front Plant Sci. 2019 Feb 5;10:32. doi: 10.3389/fpls.2019.00032 (PMC6370702; doi:10.3389/fpls.2019.00032)
Supplement: Supplementary file 4 [file Table_4.xlsx]

## Sheet: tableS4
#Table S4: results of tests for significant cytonuclear interacting combinations (for details on models and contrast tests, see Methods S1)
#each line corresponds to one cytonuclear interacting combination (one pair of cytoplasms and one pair of nuclei)
#columns F to I correspond to experiments for dormancy : germination success without stratification 0, 3, 6, or 9 months Post-Harvest
#column J corresponds to germination performance after storage (GPerf)
# NA, not tested; ns, not significant; pvalues ***<0.001<**<0.01<*<0.05
UNIQUE	Cytoplasm1	Cytoplasm2	Nucleus1	Nucleus2	PH0.bonf	PH3.bonf	PH6.bonf	PH9.bonf	GPerf.bonf
Blh-1 Bur-0 Blh-1 Bur-0	Blh-1	Bur-0	Blh-1	Bur-0	***	***	ns	ns	ns
Blh-1 Bur-0 Blh-1 Ct-1	Blh-1	Bur-0	Blh-1	Ct-1	***	**	***	ns	***
Blh-1 Bur-0 Blh-1 Cvi-0	Blh-1	Bur-0	Blh-1	Cvi-0	NA	ns	ns	ns	ns
Blh-1 Bur-0 Blh-1 Ita-0	Blh-1	Bur-0	Blh-1	Ita-0	NA	NA	NA	NA	***
Blh-1 Bur-0 Blh-1 Jea	Blh-1	Bur-0	Blh-1	Jea	ns	***	ns	ns	**
Blh-1 Bur-0 Blh-1 Oy-0	Blh-1	Bur-0	Blh-1	Oy-0	**	ns	ns	ns	ns
Blh-1 Bur-0 Blh-1 Sha	Blh-1	Bur-0	Blh-1	Sha	***	***	***	***	ns
Blh-1 Bur-0 Bur-0 Ct-1	Blh-1	Bur-0	Bur-0	Ct-1	ns	ns	ns	ns	ns
Blh-1 Bur-0 Bur-0 Cvi-0	Blh-1	Bur-0	Bur-0	Cvi-0	NA	ns	ns	ns	ns
Blh-1 Bur-0 Bur-0 Ita-0	Blh-1	Bur-0	Bur-0	Ita-0	NA	NA	NA	NA	*
Blh-1 Bur-0 Bur-0 Jea	Blh-1	Bur-0	Bur-0	Jea	***	ns	ns	***	ns
Blh-1 Bur-0 Bur-0 Oy-0	Blh-1	Bur-0	Bur-0	Oy-0	ns	*	ns	ns	ns
Blh-1 Bur-0 Bur-0 Sha	Blh-1	Bur-0	Bur-0	Sha	ns	ns	***	ns	**
Blh-1 Bur-0 Ct-1 Cvi-0	Blh-1	Bur-0	Ct-1	Cvi-0	NA	ns	ns	ns	ns
Blh-1 Bur-0 Ct-1 Ita-0	Blh-1	Bur-0	Ct-1	Ita-0	NA	NA	NA	NA	ns
Blh-1 Bur-0 Ct-1 Jea	Blh-1	Bur-0	Ct-1	Jea	***	ns	***	***	ns
Blh-1 Bur-0 Ct-1 Oy-0	Blh-1	Bur-0	Ct-1	Oy-0	ns	ns	ns	ns	ns
Blh-1 Bur-0 Ct-1 Sha	Blh-1	Bur-0	Ct-1	Sha	ns	**	ns	***	***
Blh-1 Bur-0 Cvi-0 Ita-0	Blh-1	Bur-0	Cvi-0	Ita-0	NA	NA	NA	NA	**
Blh-1 Bur-0 Cvi-0 Jea	Blh-1	Bur-0	Cvi-0	Jea	NA	ns	ns	***	ns
Blh-1 Bur-0 Cvi-0 Oy-0	Blh-1	Bur-0	Cvi-0	Oy-0	NA	ns	ns	ns	ns
Blh-1 Bur-0 Cvi-0 Sha	Blh-1	Bur-0	Cvi-0	Sha	NA	**	***	***	**
Blh-1 Bur-0 Ita-0 Jea	Blh-1	Bur-0	Ita-0	Jea	NA	NA	NA	NA	ns
Blh-1 Bur-0 Ita-0 Oy-0	Blh-1	Bur-0	Ita-0	Oy-0	NA	NA	NA	NA	*
Blh-1 Bur-0 Ita-0 Sha	Blh-1	Bur-0	Ita-0	Sha	NA	NA	NA	NA	***
Blh-1 Bur-0 Jea Oy-0	Blh-1	Bur-0	Jea	Oy-0	**	ns	ns	***	ns
Blh-1 Bur-0 Jea Sha	Blh-1	Bur-0	Jea	Sha	***	ns	***	***	***
Blh-1 Bur-0 Oy-0 Sha	Blh-1	Bur-0	Oy-0	Sha	ns	***	***	***	***
Blh-1 Ct-1 Blh-1 Bur-0	Blh-1	Ct-1	Blh-1	Bur-0	ns	ns	ns	ns	ns
Blh-1 Ct-1 Blh-1 Ct-1	Blh-1	Ct-1	Blh-1	Ct-1	ns	ns	ns	ns	ns
Blh-1 Ct-1 Blh-1 Cvi-0	Blh-1	Ct-1	Blh-1	Cvi-0	NA	***	***	***	*
Blh-1 Ct-1 Blh-1 Ita-0	Blh-1	Ct-1	Blh-1	Ita-0	NA	NA	NA	NA	***
Blh-1 Ct-1 Blh-1 Jea	Blh-1	Ct-1	Blh-1	Jea	NA	NA	NA	NA	***
Blh-1 Ct-1 Blh-1 Oy-0	Blh-1	Ct-1	Blh-1	Oy-0	ns	ns	ns	**	ns
Blh-1 Ct-1 Blh-1 Sha	Blh-1	Ct-1	Blh-1	Sha	ns	ns	ns	ns	*
Blh-1 Ct-1 Bur-0 Ct-1	Blh-1	Ct-1	Bur-0	Ct-1	ns	ns	ns	ns	ns
Blh-1 Ct-1 Bur-0 Cvi-0	Blh-1	Ct-1	Bur-0	Cvi-0	NA	***	***	***	ns
Blh-1 Ct-1 Bur-0 Ita-0	Blh-1	Ct-1	Bur-0	Ita-0	NA	NA	NA	NA	***
Blh-1 Ct-1 Bur-0 Jea	Blh-1	Ct-1	Bur-0	Jea	NA	NA	NA	NA	**
Blh-1 Ct-1 Bur-0 Oy-0	Blh-1	Ct-1	Bur-0	Oy-0	ns	ns	ns	ns	ns
Blh-1 Ct-1 Bur-0 Sha	Blh-1	Ct-1	Bur-0	Sha	***	ns	ns	ns	**
Blh-1 Ct-1 Ct-1 Cvi-0	Blh-1	Ct-1	Ct-1	Cvi-0	NA	***	***	***	ns
Blh-1 Ct-1 Ct-1 Ita-0	Blh-1	Ct-1	Ct-1	Ita-0	NA	NA	NA	NA	***
Blh-1 Ct-1 Ct-1 Jea	Blh-1	Ct-1	Ct-1	Jea	NA	NA	NA	NA	ns
Blh-1 Ct-1 Ct-1 Oy-0	Blh-1	Ct-1	Ct-1	Oy-0	ns	ns	*	*	ns
Blh-1 Ct-1 Ct-1 Sha	Blh-1	Ct-1	Ct-1	Sha	ns	ns	ns	ns	***
Blh-1 Ct-1 Cvi-0 Ita-0	Blh-1	Ct-1	Cvi-0	Ita-0	NA	NA	NA	NA	ns
Blh-1 Ct-1 Cvi-0 Jea	Blh-1	Ct-1	Cvi-0	Jea	NA	NA	NA	NA	ns
Blh-1 Ct-1 Cvi-0 Oy-0	Blh-1	Ct-1	Cvi-0	Oy-0	NA	***	***	***	ns
Blh-1 Ct-1 Cvi-0 Sha	Blh-1	Ct-1	Cvi-0	Sha	NA	***	***	***	***
Blh-1 Ct-1 Ita-0 Jea	Blh-1	Ct-1	Ita-0	Jea	NA	NA	NA	NA	ns
Blh-1 Ct-1 Ita-0 Oy-0	Blh-1	Ct-1	Ita-0	Oy-0	NA	NA	NA	NA	***
Blh-1 Ct-1 Ita-0 Sha	Blh-1	Ct-1	Ita-0	Sha	NA	NA	NA	NA	***
Blh-1 Ct-1 Jea Oy-0	Blh-1	Ct-1	Jea	Oy-0	NA	NA	NA	NA	***
Blh-1 Ct-1 Jea Sha	Blh-1	Ct-1	Jea	Sha	NA	NA	NA	NA	***
Blh-1 Ct-1 Oy-0 Sha	Blh-1	Ct-1	Oy-0	Sha	ns	ns	ns	ns	***
Blh-1 Cvi-0 Blh-1 Bur-0	Blh-1	Cvi-0	Blh-1	Bur-0	ns	ns	ns	*	ns
Blh-1 Cvi-0 Blh-1 Ct-1	Blh-1	Cvi-0	Blh-1	Ct-1	ns	ns	***	***	***
Blh-1 Cvi-0 Blh-1 Cvi-0	Blh-1	Cvi-0	Blh-1	Cvi-0	NA	***	ns	ns	***
Blh-1 Cvi-0 Blh-1 Ita-0	Blh-1	Cvi-0	Blh-1	Ita-0	NA	NA	NA	NA	***
Blh-1 Cvi-0 Blh-1 Jea	Blh-1	Cvi-0	Blh-1	Jea	***	ns	ns	ns	*
Blh-1 Cvi-0 Blh-1 Oy-0	Blh-1	Cvi-0	Blh-1	Oy-0	ns	ns	ns	ns	ns
Blh-1 Cvi-0 Blh-1 Sha	Blh-1	Cvi-0	Blh-1	Sha	ns	ns	ns	ns	ns
Blh-1 Cvi-0 Bur-0 Ct-1	Blh-1	Cvi-0	Bur-0	Ct-1	ns	***	***	ns	ns
Blh-1 Cvi-0 Bur-0 Cvi-0	Blh-1	Cvi-0	Bur-0	Cvi-0	NA	ns	ns	***	ns
Blh-1 Cvi-0 Bur-0 Ita-0	Blh-1	Cvi-0	Bur-0	Ita-0	NA	NA	NA	NA	***
Blh-1 Cvi-0 Bur-0 Jea	Blh-1	Cvi-0	Bur-0	Jea	***	ns	ns	**	ns
Blh-1 Cvi-0 Bur-0 Oy-0	Blh-1	Cvi-0	Bur-0	Oy-0	ns	ns	ns	ns	ns
Blh-1 Cvi-0 Bur-0 Sha	Blh-1	Cvi-0	Bur-0	Sha	***	***	**	ns	***
Blh-1 Cvi-0 Ct-1 Cvi-0	Blh-1	Cvi-0	Ct-1	Cvi-0	NA	***	***	***	ns
Blh-1 Cvi-0 Ct-1 Ita-0	Blh-1	Cvi-0	Ct-1	Ita-0	NA	NA	NA	NA	ns
Blh-1 Cvi-0 Ct-1 Jea	Blh-1	Cvi-0	Ct-1	Jea	***	**	***	***	ns
Blh-1 Cvi-0 Ct-1 Oy-0	Blh-1	Cvi-0	Ct-1	Oy-0	ns	***	***	***	ns
Blh-1 Cvi-0 Ct-1 Sha	Blh-1	Cvi-0	Ct-1	Sha	ns	ns	ns	ns	***
Blh-1 Cvi-0 Cvi-0 Ita-0	Blh-1	Cvi-0	Cvi-0	Ita-0	NA	NA	NA	NA	ns
Blh-1 Cvi-0 Cvi-0 Jea	Blh-1	Cvi-0	Cvi-0	Jea	NA	ns	ns	ns	ns
Blh-1 Cvi-0 Cvi-0 Oy-0	Blh-1	Cvi-0	Cvi-0	Oy-0	NA	ns	ns	*	ns
Blh-1 Cvi-0 Cvi-0 Sha	Blh-1	Cvi-0	Cvi-0	Sha	NA	***	**	***	***
Blh-1 Cvi-0 Ita-0 Jea	Blh-1	Cvi-0	Ita-0	Jea	NA	NA	NA	NA	*
Blh-1 Cvi-0 Ita-0 Oy-0	Blh-1	Cvi-0	Ita-0	Oy-0	NA	NA	NA	NA	***
Blh-1 Cvi-0 Ita-0 Sha	Blh-1	Cvi-0	Ita-0	Sha	NA	NA	NA	NA	***
Blh-1 Cvi-0 Jea Oy-0	Blh-1	Cvi-0	Jea	Oy-0	***	ns	ns	ns	ns
Blh-1 Cvi-0 Jea Sha	Blh-1	Cvi-0	Jea	Sha	***	ns	ns	*	***
Blh-1 Cvi-0 Oy-0 Sha	Blh-1	Cvi-0	Oy-0	Sha	ns	*	ns	ns	***
Blh-1 Ita-0 Blh-1 Bur-0	Blh-1	Ita-0	Blh-1	Bur-0	ns	ns	ns	ns	ns
Blh-1 Ita-0 Blh-1 Ct-1	Blh-1	Ita-0	Blh-1	Ct-1	ns	**	ns	ns	ns
Blh-1 Ita-0 Blh-1 Cvi-0	Blh-1	Ita-0	Blh-1	Cvi-0	NA	ns	***	ns	**
Blh-1 Ita-0 Blh-1 Ita-0	Blh-1	Ita-0	Blh-1	Ita-0	NA	NA	NA	NA	*
Blh-1 Ita-0 Blh-1 Jea	Blh-1	Ita-0	Blh-1	Jea	***	***	*	*	**
Blh-1 Ita-0 Blh-1 Oy-0	Blh-1	Ita-0	Blh-1	Oy-0	ns	ns	ns	ns	*
Blh-1 Ita-0 Blh-1 Sha	Blh-1	Ita-0	Blh-1	Sha	***	***	ns	ns	***
Blh-1 Ita-0 Bur-0 Ct-1	Blh-1	Ita-0	Bur-0	Ct-1	ns	*	ns	ns	**
Blh-1 Ita-0 Bur-0 Cvi-0	Blh-1	Ita-0	Bur-0	Cvi-0	NA	ns	ns	ns	***
Blh-1 Ita-0 Bur-0 Ita-0	Blh-1	Ita-0	Bur-0	Ita-0	NA	NA	NA	NA	***
Blh-1 Ita-0 Bur-0 Jea	Blh-1	Ita-0	Bur-0	Jea	***	***	***	ns	***
Blh-1 Ita-0 Bur-0 Oy-0	Blh-1	Ita-0	Bur-0	Oy-0	***	ns	ns	ns	**
Blh-1 Ita-0 Bur-0 Sha	Blh-1	Ita-0	Bur-0	Sha	***	***	ns	ns	***
Blh-1 Ita-0 Ct-1 Cvi-0	Blh-1	Ita-0	Ct-1	Cvi-0	NA	***	***	***	ns
Blh-1 Ita-0 Ct-1 Ita-0	Blh-1	Ita-0	Ct-1	Ita-0	NA	NA	NA	NA	ns
Blh-1 Ita-0 Ct-1 Jea	Blh-1	Ita-0	Ct-1	Jea	***	***	ns	ns	ns
Blh-1 Ita-0 Ct-1 Oy-0	Blh-1	Ita-0	Ct-1	Oy-0	***	**	ns	ns	ns
Blh-1 Ita-0 Ct-1 Sha	Blh-1	Ita-0	Ct-1	Sha	***	ns	ns	ns	***
Blh-1 Ita-0 Cvi-0 Ita-0	Blh-1	Ita-0	Cvi-0	Ita-0	NA	NA	NA	NA	ns
Blh-1 Ita-0 Cvi-0 Jea	Blh-1	Ita-0	Cvi-0	Jea	NA	***	***	***	ns
Blh-1 Ita-0 Cvi-0 Oy-0	Blh-1	Ita-0	Cvi-0	Oy-0	NA	ns	**	ns	ns
Blh-1 Ita-0 Cvi-0 Sha	Blh-1	Ita-0	Cvi-0	Sha	NA	***	***	***	***
Blh-1 Ita-0 Ita-0 Jea	Blh-1	Ita-0	Ita-0	Jea	NA	NA	NA	NA	ns
Blh-1 Ita-0 Ita-0 Oy-0	Blh-1	Ita-0	Ita-0	Oy-0	NA	NA	NA	NA	ns
Blh-1 Ita-0 Ita-0 Sha	Blh-1	Ita-0	Ita-0	Sha	NA	NA	NA	NA	***
Blh-1 Ita-0 Jea Oy-0	Blh-1	Ita-0	Jea	Oy-0	***	***	***	***	ns
Blh-1 Ita-0 Jea Sha	Blh-1	Ita-0	Jea	Sha	ns	***	**	ns	***
Blh-1 Ita-0 Oy-0 Sha	Blh-1	Ita-0	Oy-0	Sha	***	***	ns	***	***
Blh-1 Jea Blh-1 Bur-0	Blh-1	Jea	Blh-1	Bur-0	ns	ns	ns	ns	ns
Blh-1 Jea Blh-1 Ct-1	Blh-1	Jea	Blh-1	Ct-1	ns	ns	ns	ns	***
Blh-1 Jea Blh-1 Cvi-0	Blh-1	Jea	Blh-1	Cvi-0	NA	ns	ns	***	***
Blh-1 Jea Blh-1 Ita-0	Blh-1	Jea	Blh-1	Ita-0	NA	NA	NA	NA	***
Blh-1 Jea Blh-1 Jea	Blh-1	Jea	Blh-1	Jea	***	ns	ns	**	***
Blh-1 Jea Blh-1 Oy-0	Blh-1	Jea	Blh-1	Oy-0	ns	ns	ns	ns	ns
Blh-1 Jea Blh-1 Sha	Blh-1	Jea	Blh-1	Sha	ns	ns	***	*	**
Blh-1 Jea Bur-0 Ct-1	Blh-1	Jea	Bur-0	Ct-1	ns	ns	***	ns	ns
Blh-1 Jea Bur-0 Cvi-0	Blh-1	Jea	Bur-0	Cvi-0	NA	ns	ns	ns	ns
Blh-1 Jea Bur-0 Ita-0	Blh-1	Jea	Bur-0	Ita-0	NA	NA	NA	NA	***
Blh-1 Jea Bur-0 Jea	Blh-1	Jea	Bur-0	Jea	***	ns	ns	ns	ns
Blh-1 Jea Bur-0 Oy-0	Blh-1	Jea	Bur-0	Oy-0	ns	ns	***	ns	ns
Blh-1 Jea Bur-0 Sha	Blh-1	Jea	Bur-0	Sha	ns	***	***	ns	**
Blh-1 Jea Ct-1 Cvi-0	Blh-1	Jea	Ct-1	Cvi-0	NA	ns	**	***	ns
Blh-1 Jea Ct-1 Ita-0	Blh-1	Jea	Ct-1	Ita-0	NA	NA	NA	NA	ns
Blh-1 Jea Ct-1 Jea	Blh-1	Jea	Ct-1	Jea	***	ns	***	***	ns
Blh-1 Jea Ct-1 Oy-0	Blh-1	Jea	Ct-1	Oy-0	ns	ns	ns	ns	ns
Blh-1 Jea Ct-1 Sha	Blh-1	Jea	Ct-1	Sha	ns	ns	ns	ns	***
Blh-1 Jea Cvi-0 Ita-0	Blh-1	Jea	Cvi-0	Ita-0	NA	NA	NA	NA	ns
Blh-1 Jea Cvi-0 Jea	Blh-1	Jea	Cvi-0	Jea	NA	ns	ns	ns	ns
Blh-1 Jea Cvi-0 Oy-0	Blh-1	Jea	Cvi-0	Oy-0	NA	ns	*	***	ns
Blh-1 Jea Cvi-0 Sha	Blh-1	Jea	Cvi-0	Sha	NA	***	***	***	***
Blh-1 Jea Ita-0 Jea	Blh-1	Jea	Ita-0	Jea	NA	NA	NA	NA	ns
Blh-1 Jea Ita-0 Oy-0	Blh-1	Jea	Ita-0	Oy-0	NA	NA	NA	NA	***
Blh-1 Jea Ita-0 Sha	Blh-1	Jea	Ita-0	Sha	NA	NA	NA	NA	***
Blh-1 Jea Jea Oy-0	Blh-1	Jea	Jea	Oy-0	***	*	***	***	ns
Blh-1 Jea Jea Sha	Blh-1	Jea	Jea	Sha	***	***	***	***	***
Blh-1 Jea Oy-0 Sha	Blh-1	Jea	Oy-0	Sha	ns	ns	ns	ns	***
Blh-1 Oy-0 Blh-1 Bur-0	Blh-1	Oy-0	Blh-1	Bur-0	ns	ns	ns	ns	ns
Blh-1 Oy-0 Blh-1 Ct-1	Blh-1	Oy-0	Blh-1	Ct-1	ns	ns	ns	ns	**
Blh-1 Oy-0 Blh-1 Cvi-0	Blh-1	Oy-0	Blh-1	Cvi-0	NA	ns	ns	ns	ns
Blh-1 Oy-0 Blh-1 Ita-0	Blh-1	Oy-0	Blh-1	Ita-0	NA	NA	NA	NA	***
Blh-1 Oy-0 Blh-1 Jea	Blh-1	Oy-0	Blh-1	Jea	***	ns	ns	ns	ns
Blh-1 Oy-0 Blh-1 Oy-0	Blh-1	Oy-0	Blh-1	Oy-0	ns	ns	ns	ns	*
Blh-1 Oy-0 Blh-1 Sha	Blh-1	Oy-0	Blh-1	Sha	**	ns	ns	ns	***
Blh-1 Oy-0 Bur-0 Ct-1	Blh-1	Oy-0	Bur-0	Ct-1	ns	ns	ns	ns	***
Blh-1 Oy-0 Bur-0 Cvi-0	Blh-1	Oy-0	Bur-0	Cvi-0	NA	***	ns	ns	ns
Blh-1 Oy-0 Bur-0 Ita-0	Blh-1	Oy-0	Bur-0	Ita-0	NA	NA	NA	NA	***
Blh-1 Oy-0 Bur-0 Jea	Blh-1	Oy-0	Bur-0	Jea	***	***	ns	ns	ns
Blh-1 Oy-0 Bur-0 Oy-0	Blh-1	Oy-0	Bur-0	Oy-0	ns	***	ns	ns	***
Blh-1 Oy-0 Bur-0 Sha	Blh-1	Oy-0	Bur-0	Sha	**	***	ns	ns	ns
Blh-1 Oy-0 Ct-1 Cvi-0	Blh-1	Oy-0	Ct-1	Cvi-0	NA	ns	***	***	ns
Blh-1 Oy-0 Ct-1 Ita-0	Blh-1	Oy-0	Ct-1	Ita-0	NA	NA	NA	NA	ns
Blh-1 Oy-0 Ct-1 Jea	Blh-1	Oy-0	Ct-1	Jea	***	ns	***	***	ns
Blh-1 Oy-0 Ct-1 Oy-0	Blh-1	Oy-0	Ct-1	Oy-0	ns	ns	ns	ns	ns
Blh-1 Oy-0 Ct-1 Sha	Blh-1	Oy-0	Ct-1	Sha	***	ns	**	ns	***
Blh-1 Oy-0 Cvi-0 Ita-0	Blh-1	Oy-0	Cvi-0	Ita-0	NA	NA	NA	NA	ns
Blh-1 Oy-0 Cvi-0 Jea	Blh-1	Oy-0	Cvi-0	Jea	NA	ns	ns	ns	ns
Blh-1 Oy-0 Cvi-0 Oy-0	Blh-1	Oy-0	Cvi-0	Oy-0	NA	ns	ns	***	ns
Blh-1 Oy-0 Cvi-0 Sha	Blh-1	Oy-0	Cvi-0	Sha	NA	ns	ns	***	***
Blh-1 Oy-0 Ita-0 Jea	Blh-1	Oy-0	Ita-0	Jea	NA	NA	NA	NA	***
Blh-1 Oy-0 Ita-0 Oy-0	Blh-1	Oy-0	Ita-0	Oy-0	NA	NA	NA	NA	ns
Blh-1 Oy-0 Ita-0 Sha	Blh-1	Oy-0	Ita-0	Sha	NA	NA	NA	NA	***
Blh-1 Oy-0 Jea Oy-0	Blh-1	Oy-0	Jea	Oy-0	***	ns	*	**	ns
Blh-1 Oy-0 Jea Sha	Blh-1	Oy-0	Jea	Sha	***	ns	ns	***	***
Blh-1 Oy-0 Oy-0 Sha	Blh-1	Oy-0	Oy-0	Sha	***	ns	ns	ns	***
Blh-1 Sha Blh-1 Bur-0	Blh-1	Sha	Blh-1	Bur-0	ns	*	***	***	ns
Blh-1 Sha Blh-1 Ct-1	Blh-1	Sha	Blh-1	Ct-1	ns	***	***	***	***
Blh-1 Sha Blh-1 Cvi-0	Blh-1	Sha	Blh-1	Cvi-0	NA	NA	NA	NA	***
Blh-1 Sha Blh-1 Ita-0	Blh-1	Sha	Blh-1	Ita-0	NA	NA	NA	NA	***
Blh-1 Sha Blh-1 Jea	Blh-1	Sha	Blh-1	Jea	***	***	***	***	ns
Blh-1 Sha Blh-1 Oy-0	Blh-1	Sha	Blh-1	Oy-0	ns	*	***	***	ns
Blh-1 Sha Blh-1 Sha	Blh-1	Sha	Blh-1	Sha	ns	ns	*	***	***
Blh-1 Sha Bur-0 Ct-1	Blh-1	Sha	Bur-0	Ct-1	ns	ns	ns	ns	**
Blh-1 Sha Bur-0 Cvi-0	Blh-1	Sha	Bur-0	Cvi-0	NA	NA	NA	NA	***
Blh-1 Sha Bur-0 Ita-0	Blh-1	Sha	Bur-0	Ita-0	NA	NA	NA	NA	***
Blh-1 Sha Bur-0 Jea	Blh-1	Sha	Bur-0	Jea	***	ns	ns	ns	ns
Blh-1 Sha Bur-0 Oy-0	Blh-1	Sha	Bur-0	Oy-0	**	ns	ns	ns	ns
Blh-1 Sha Bur-0 Sha	Blh-1	Sha	Bur-0	Sha	*	ns	ns	ns	***
Blh-1 Sha Ct-1 Cvi-0	Blh-1	Sha	Ct-1	Cvi-0	NA	NA	NA	NA	ns
Blh-1 Sha Ct-1 Ita-0	Blh-1	Sha	Ct-1	Ita-0	NA	NA	NA	NA	ns
Blh-1 Sha Ct-1 Jea	Blh-1	Sha	Ct-1	Jea	***	ns	***	***	ns
Blh-1 Sha Ct-1 Oy-0	Blh-1	Sha	Ct-1	Oy-0	ns	ns	ns	*	*
Blh-1 Sha Ct-1 Sha	Blh-1	Sha	Ct-1	Sha	ns	***	ns	ns	***
Blh-1 Sha Cvi-0 Ita-0	Blh-1	Sha	Cvi-0	Ita-0	NA	NA	NA	NA	ns
Blh-1 Sha Cvi-0 Jea	Blh-1	Sha	Cvi-0	Jea	NA	NA	NA	NA	***
Blh-1 Sha Cvi-0 Oy-0	Blh-1	Sha	Cvi-0	Oy-0	NA	NA	NA	NA	***
Blh-1 Sha Cvi-0 Sha	Blh-1	Sha	Cvi-0	Sha	NA	NA	NA	NA	***
Blh-1 Sha Ita-0 Jea	Blh-1	Sha	Ita-0	Jea	NA	NA	NA	NA	***
Blh-1 Sha Ita-0 Oy-0	Blh-1	Sha	Ita-0	Oy-0	NA	NA	NA	NA	***
Blh-1 Sha Ita-0 Sha	Blh-1	Sha	Ita-0	Sha	NA	NA	NA	NA	***
Blh-1 Sha Jea Oy-0	Blh-1	Sha	Jea	Oy-0	***	ns	**	***	ns
Blh-1 Sha Jea Sha	Blh-1	Sha	Jea	Sha	***	***	***	***	***
Blh-1 Sha Oy-0 Sha	Blh-1	Sha	Oy-0	Sha	ns	*	ns	**	***
Bur-0 Ct-1 Blh-1 Bur-0	Bur-0	Ct-1	Blh-1	Bur-0	***	***	ns	ns	ns
Bur-0 Ct-1 Blh-1 Ct-1	Bur-0	Ct-1	Blh-1	Ct-1	***	ns	*	***	ns
Bur-0 Ct-1 Blh-1 Cvi-0	Bur-0	Ct-1	Blh-1	Cvi-0	***	***	***	***	ns
Bur-0 Ct-1 Blh-1 Ita-0	Bur-0	Ct-1	Blh-1	Ita-0	NA	NA	NA	NA	ns
Bur-0 Ct-1 Blh-1 Jea	Bur-0	Ct-1	Blh-1	Jea	NA	NA	NA	NA	ns
Bur-0 Ct-1 Blh-1 Oy-0	Bur-0	Ct-1	Blh-1	Oy-0	ns	ns	***	***	ns
Bur-0 Ct-1 Blh-1 Sha	Bur-0	Ct-1	Blh-1	Sha	***	***	***	***	ns
Bur-0 Ct-1 Bur-0 Ct-1	Bur-0	Ct-1	Bur-0	Ct-1	ns	***	ns	ns	ns
Bur-0 Ct-1 Bur-0 Cvi-0	Bur-0	Ct-1	Bur-0	Cvi-0	***	*	***	**	ns
Bur-0 Ct-1 Bur-0 Ita-0	Bur-0	Ct-1	Bur-0	Ita-0	NA	NA	NA	NA	ns
Bur-0 Ct-1 Bur-0 Jea	Bur-0	Ct-1	Bur-0	Jea	NA	NA	NA	NA	ns
Bur-0 Ct-1 Bur-0 Oy-0	Bur-0	Ct-1	Bur-0	Oy-0	ns	***	ns	ns	ns
Bur-0 Ct-1 Bur-0 Sha	Bur-0	Ct-1	Bur-0	Sha	ns	ns	***	ns	ns
Bur-0 Ct-1 Ct-1 Cvi-0	Bur-0	Ct-1	Ct-1	Cvi-0	***	***	***	***	**
Bur-0 Ct-1 Ct-1 Ita-0	Bur-0	Ct-1	Ct-1	Ita-0	NA	NA	NA	NA	ns
Bur-0 Ct-1 Ct-1 Jea	Bur-0	Ct-1	Ct-1	Jea	NA	NA	NA	NA	ns
Bur-0 Ct-1 Ct-1 Oy-0	Bur-0	Ct-1	Ct-1	Oy-0	ns	ns	ns	ns	ns
Bur-0 Ct-1 Ct-1 Sha	Bur-0	Ct-1	Ct-1	Sha	ns	***	***	***	ns
Bur-0 Ct-1 Cvi-0 Ita-0	Bur-0	Ct-1	Cvi-0	Ita-0	NA	NA	NA	NA	ns
Bur-0 Ct-1 Cvi-0 Jea	Bur-0	Ct-1	Cvi-0	Jea	NA	NA	NA	NA	ns
Bur-0 Ct-1 Cvi-0 Oy-0	Bur-0	Ct-1	Cvi-0	Oy-0	***	***	***	***	ns
Bur-0 Ct-1 Cvi-0 Sha	Bur-0	Ct-1	Cvi-0	Sha	***	ns	ns	ns	ns
Bur-0 Ct-1 Ita-0 Jea	Bur-0	Ct-1	Ita-0	Jea	NA	NA	NA	NA	ns
Bur-0 Ct-1 Ita-0 Oy-0	Bur-0	Ct-1	Ita-0	Oy-0	NA	NA	NA	NA	ns
Bur-0 Ct-1 Ita-0 Sha	Bur-0	Ct-1	Ita-0	Sha	NA	NA	NA	NA	ns
Bur-0 Ct-1 Jea Oy-0	Bur-0	Ct-1	Jea	Oy-0	NA	NA	NA	NA	ns
Bur-0 Ct-1 Jea Sha	Bur-0	Ct-1	Jea	Sha	NA	NA	NA	NA	ns
Bur-0 Ct-1 Oy-0 Sha	Bur-0	Ct-1	Oy-0	Sha	ns	***	***	***	ns
Bur-0 Cvi-0 Blh-1 Bur-0	Bur-0	Cvi-0	Blh-1	Bur-0	***	***	*	ns	ns
Bur-0 Cvi-0 Blh-1 Ct-1	Bur-0	Cvi-0	Blh-1	Ct-1	ns	ns	ns	ns	ns
Bur-0 Cvi-0 Blh-1 Cvi-0	Bur-0	Cvi-0	Blh-1	Cvi-0	ns	***	ns	**	***
Bur-0 Cvi-0 Blh-1 Ita-0	Bur-0	Cvi-0	Blh-1	Ita-0	NA	NA	NA	NA	ns
Bur-0 Cvi-0 Blh-1 Jea	Bur-0	Cvi-0	Blh-1	Jea	***	***	ns	ns	ns
Bur-0 Cvi-0 Blh-1 Oy-0	Bur-0	Cvi-0	Blh-1	Oy-0	ns	***	ns	ns	ns
Bur-0 Cvi-0 Blh-1 Sha	Bur-0	Cvi-0	Blh-1	Sha	***	***	***	*	ns
Bur-0 Cvi-0 Bur-0 Ct-1	Bur-0	Cvi-0	Bur-0	Ct-1	ns	***	*	ns	ns
Bur-0 Cvi-0 Bur-0 Cvi-0	Bur-0	Cvi-0	Bur-0	Cvi-0	*	ns	ns	***	ns
Bur-0 Cvi-0 Bur-0 Ita-0	Bur-0	Cvi-0	Bur-0	Ita-0	NA	NA	NA	NA	ns
Bur-0 Cvi-0 Bur-0 Jea	Bur-0	Cvi-0	Bur-0	Jea	ns	ns	**	ns	ns
Bur-0 Cvi-0 Bur-0 Oy-0	Bur-0	Cvi-0	Bur-0	Oy-0	ns	**	ns	ns	ns
Bur-0 Cvi-0 Bur-0 Sha	Bur-0	Cvi-0	Bur-0	Sha	ns	ns	ns	**	ns
Bur-0 Cvi-0 Ct-1 Cvi-0	Bur-0	Cvi-0	Ct-1	Cvi-0	ns	***	ns	***	*
Bur-0 Cvi-0 Ct-1 Ita-0	Bur-0	Cvi-0	Ct-1	Ita-0	NA	NA	NA	NA	ns
Bur-0 Cvi-0 Ct-1 Jea	Bur-0	Cvi-0	Ct-1	Jea	ns	***	ns	ns	ns
Bur-0 Cvi-0 Ct-1 Oy-0	Bur-0	Cvi-0	Ct-1	Oy-0	ns	**	ns	***	ns
Bur-0 Cvi-0 Ct-1 Sha	Bur-0	Cvi-0	Ct-1	Sha	ns	***	***	***	ns
Bur-0 Cvi-0 Cvi-0 Ita-0	Bur-0	Cvi-0	Cvi-0	Ita-0	NA	NA	NA	NA	ns
Bur-0 Cvi-0 Cvi-0 Jea	Bur-0	Cvi-0	Cvi-0	Jea	*	ns	ns	***	***
Bur-0 Cvi-0 Cvi-0 Oy-0	Bur-0	Cvi-0	Cvi-0	Oy-0	ns	ns	ns	***	*
Bur-0 Cvi-0 Cvi-0 Sha	Bur-0	Cvi-0	Cvi-0	Sha	ns	ns	ns	ns	*
Bur-0 Cvi-0 Ita-0 Jea	Bur-0	Cvi-0	Ita-0	Jea	NA	NA	NA	NA	ns
Bur-0 Cvi-0 Ita-0 Oy-0	Bur-0	Cvi-0	Ita-0	Oy-0	NA	NA	NA	NA	ns
Bur-0 Cvi-0 Ita-0 Sha	Bur-0	Cvi-0	Ita-0	Sha	NA	NA	NA	NA	ns
Bur-0 Cvi-0 Jea Oy-0	Bur-0	Cvi-0	Jea	Oy-0	ns	ns	ns	**	ns
Bur-0 Cvi-0 Jea Sha	Bur-0	Cvi-0	Jea	Sha	ns	ns	***	***	ns
Bur-0 Cvi-0 Oy-0 Sha	Bur-0	Cvi-0	Oy-0	Sha	ns	ns	ns	**	ns
Bur-0 Ita-0 Blh-1 Bur-0	Bur-0	Ita-0	Blh-1	Bur-0	***	***	ns	ns	ns
Bur-0 Ita-0 Blh-1 Ct-1	Bur-0	Ita-0	Blh-1	Ct-1	**	ns	*	ns	ns
Bur-0 Ita-0 Blh-1 Cvi-0	Bur-0	Ita-0	Blh-1	Cvi-0	ns	***	***	**	ns
Bur-0 Ita-0 Blh-1 Ita-0	Bur-0	Ita-0	Blh-1	Ita-0	NA	NA	NA	NA	ns
Bur-0 Ita-0 Blh-1 Jea	Bur-0	Ita-0	Blh-1	Jea	***	***	***	***	ns
Bur-0 Ita-0 Blh-1 Oy-0	Bur-0	Ita-0	Blh-1	Oy-0	***	ns	**	ns	ns
Bur-0 Ita-0 Blh-1 Sha	Bur-0	Ita-0	Blh-1	Sha	ns	ns	***	*	***
Bur-0 Ita-0 Bur-0 Ct-1	Bur-0	Ita-0	Bur-0	Ct-1	ns	***	ns	ns	ns
Bur-0 Ita-0 Bur-0 Cvi-0	Bur-0	Ita-0	Bur-0	Cvi-0	ns	ns	ns	ns	***
Bur-0 Ita-0 Bur-0 Ita-0	Bur-0	Ita-0	Bur-0	Ita-0	NA	NA	NA	NA	ns
Bur-0 Ita-0 Bur-0 Jea	Bur-0	Ita-0	Bur-0	Jea	***	***	***	***	ns
Bur-0 Ita-0 Bur-0 Oy-0	Bur-0	Ita-0	Bur-0	Oy-0	**	ns	ns	ns	**
Bur-0 Ita-0 Bur-0 Sha	Bur-0	Ita-0	Bur-0	Sha	***	**	ns	ns	ns
Bur-0 Ita-0 Ct-1 Cvi-0	Bur-0	Ita-0	Ct-1	Cvi-0	ns	***	ns	**	*
Bur-0 Ita-0 Ct-1 Ita-0	Bur-0	Ita-0	Ct-1	Ita-0	NA	NA	NA	NA	ns
Bur-0 Ita-0 Ct-1 Jea	Bur-0	Ita-0	Ct-1	Jea	***	***	***	***	ns
Bur-0 Ita-0 Ct-1 Oy-0	Bur-0	Ita-0	Ct-1	Oy-0	ns	*	ns	ns	ns
Bur-0 Ita-0 Ct-1 Sha	Bur-0	Ita-0	Ct-1	Sha	***	ns	*	**	ns
Bur-0 Ita-0 Cvi-0 Ita-0	Bur-0	Ita-0	Cvi-0	Ita-0	NA	NA	NA	NA	**
Bur-0 Ita-0 Cvi-0 Jea	Bur-0	Ita-0	Cvi-0	Jea	***	***	***	***	ns
Bur-0 Ita-0 Cvi-0 Oy-0	Bur-0	Ita-0	Cvi-0	Oy-0	***	ns	ns	*	ns
Bur-0 Ita-0 Cvi-0 Sha	Bur-0	Ita-0	Cvi-0	Sha	ns	*	ns	ns	***
Bur-0 Ita-0 Ita-0 Jea	Bur-0	Ita-0	Ita-0	Jea	NA	NA	NA	NA	ns
Bur-0 Ita-0 Ita-0 Oy-0	Bur-0	Ita-0	Ita-0	Oy-0	NA	NA	NA	NA	*
Bur-0 Ita-0 Ita-0 Sha	Bur-0	Ita-0	Ita-0	Sha	NA	NA	NA	NA	ns
Bur-0 Ita-0 Jea Oy-0	Bur-0	Ita-0	Jea	Oy-0	***	***	***	***	ns
Bur-0 Ita-0 Jea Sha	Bur-0	Ita-0	Jea	Sha	**	***	***	***	***
Bur-0 Ita-0 Oy-0 Sha	Bur-0	Ita-0	Oy-0	Sha	***	ns	**	ns	***
Bur-0 Jea Blh-1 Bur-0	Bur-0	Jea	Blh-1	Bur-0	***	***	**	ns	ns
Bur-0 Jea Blh-1 Ct-1	Bur-0	Jea	Blh-1	Ct-1	***	***	ns	ns	ns
Bur-0 Jea Blh-1 Cvi-0	Bur-0	Jea	Blh-1	Cvi-0	NA	***	ns	***	**
Bur-0 Jea Blh-1 Ita-0	Bur-0	Jea	Blh-1	Ita-0	NA	NA	NA	NA	ns
Bur-0 Jea Blh-1 Jea	Bur-0	Jea	Blh-1	Jea	***	***	ns	ns	ns
Bur-0 Jea Blh-1 Oy-0	Bur-0	Jea	Blh-1	Oy-0	**	ns	ns	ns	ns
Bur-0 Jea Blh-1 Sha	Bur-0	Jea	Blh-1	Sha	***	***	**	*	ns
Bur-0 Jea Bur-0 Ct-1	Bur-0	Jea	Bur-0	Ct-1	ns	***	ns	ns	ns
Bur-0 Jea Bur-0 Cvi-0	Bur-0	Jea	Bur-0	Cvi-0	NA	ns	ns	ns	*
Bur-0 Jea Bur-0 Ita-0	Bur-0	Jea	Bur-0	Ita-0	NA	NA	NA	NA	ns
Bur-0 Jea Bur-0 Jea	Bur-0	Jea	Bur-0	Jea	ns	ns	ns	ns	ns
Bur-0 Jea Bur-0 Oy-0	Bur-0	Jea	Bur-0	Oy-0	ns	***	**	*	ns
Bur-0 Jea Bur-0 Sha	Bur-0	Jea	Bur-0	Sha	ns	***	ns	ns	ns
Bur-0 Jea Ct-1 Cvi-0	Bur-0	Jea	Ct-1	Cvi-0	NA	ns	ns	***	ns
Bur-0 Jea Ct-1 Ita-0	Bur-0	Jea	Ct-1	Ita-0	NA	NA	NA	NA	ns
Bur-0 Jea Ct-1 Jea	Bur-0	Jea	Ct-1	Jea	ns	***	ns	ns	ns
Bur-0 Jea Ct-1 Oy-0	Bur-0	Jea	Ct-1	Oy-0	ns	ns	ns	ns	ns
Bur-0 Jea Ct-1 Sha	Bur-0	Jea	Ct-1	Sha	ns	ns	ns	***	ns
Bur-0 Jea Cvi-0 Ita-0	Bur-0	Jea	Cvi-0	Ita-0	NA	NA	NA	NA	ns
Bur-0 Jea Cvi-0 Jea	Bur-0	Jea	Cvi-0	Jea	NA	ns	ns	***	ns
Bur-0 Jea Cvi-0 Oy-0	Bur-0	Jea	Cvi-0	Oy-0	NA	ns	ns	***	ns
Bur-0 Jea Cvi-0 Sha	Bur-0	Jea	Cvi-0	Sha	NA	ns	ns	***	**
Bur-0 Jea Ita-0 Jea	Bur-0	Jea	Ita-0	Jea	NA	NA	NA	NA	ns
Bur-0 Jea Ita-0 Oy-0	Bur-0	Jea	Ita-0	Oy-0	NA	NA	NA	NA	ns
Bur-0 Jea Ita-0 Sha	Bur-0	Jea	Ita-0	Sha	NA	NA	NA	NA	ns
Bur-0 Jea Jea Oy-0	Bur-0	Jea	Jea	Oy-0	ns	***	ns	ns	ns
Bur-0 Jea Jea Sha	Bur-0	Jea	Jea	Sha	ns	**	ns	ns	ns
Bur-0 Jea Oy-0 Sha	Bur-0	Jea	Oy-0	Sha	ns	ns	*	***	ns
Bur-0 Oy-0 Blh-1 Bur-0	Bur-0	Oy-0	Blh-1	Bur-0	***	***	ns	ns	ns
Bur-0 Oy-0 Blh-1 Ct-1	Bur-0	Oy-0	Blh-1	Ct-1	***	**	ns	ns	ns
Bur-0 Oy-0 Blh-1 Cvi-0	Bur-0	Oy-0	Blh-1	Cvi-0	NA	***	*	***	ns
Bur-0 Oy-0 Blh-1 Ita-0	Bur-0	Oy-0	Blh-1	Ita-0	NA	NA	NA	NA	ns
Bur-0 Oy-0 Blh-1 Jea	Bur-0	Oy-0	Blh-1	Jea	***	***	ns	ns	ns
Bur-0 Oy-0 Blh-1 Oy-0	Bur-0	Oy-0	Blh-1	Oy-0	***	***	ns	ns	ns
Bur-0 Oy-0 Blh-1 Sha	Bur-0	Oy-0	Blh-1	Sha	*	***	***	***	ns
Bur-0 Oy-0 Bur-0 Ct-1	Bur-0	Oy-0	Bur-0	Ct-1	ns	ns	ns	ns	ns
Bur-0 Oy-0 Bur-0 Cvi-0	Bur-0	Oy-0	Bur-0	Cvi-0	NA	ns	ns	ns	ns
Bur-0 Oy-0 Bur-0 Ita-0	Bur-0	Oy-0	Bur-0	Ita-0	NA	NA	NA	NA	ns
Bur-0 Oy-0 Bur-0 Jea	Bur-0	Oy-0	Bur-0	Jea	***	***	ns	ns	ns
Bur-0 Oy-0 Bur-0 Oy-0	Bur-0	Oy-0	Bur-0	Oy-0	ns	ns	ns	ns	**
Bur-0 Oy-0 Bur-0 Sha	Bur-0	Oy-0	Bur-0	Sha	ns	***	ns	ns	ns
Bur-0 Oy-0 Ct-1 Cvi-0	Bur-0	Oy-0	Ct-1	Cvi-0	NA	ns	ns	***	ns
Bur-0 Oy-0 Ct-1 Ita-0	Bur-0	Oy-0	Ct-1	Ita-0	NA	NA	NA	NA	ns
Bur-0 Oy-0 Ct-1 Jea	Bur-0	Oy-0	Ct-1	Jea	ns	***	ns	ns	ns
Bur-0 Oy-0 Ct-1 Oy-0	Bur-0	Oy-0	Ct-1	Oy-0	ns	ns	ns	ns	ns
Bur-0 Oy-0 Ct-1 Sha	Bur-0	Oy-0	Ct-1	Sha	ns	***	***	***	ns
Bur-0 Oy-0 Cvi-0 Ita-0	Bur-0	Oy-0	Cvi-0	Ita-0	NA	NA	NA	NA	ns
Bur-0 Oy-0 Cvi-0 Jea	Bur-0	Oy-0	Cvi-0	Jea	NA	ns	ns	***	ns
Bur-0 Oy-0 Cvi-0 Oy-0	Bur-0	Oy-0	Cvi-0	Oy-0	NA	ns	ns	***	ns
Bur-0 Oy-0 Cvi-0 Sha	Bur-0	Oy-0	Cvi-0	Sha	NA	ns	**	ns	ns
Bur-0 Oy-0 Ita-0 Jea	Bur-0	Oy-0	Ita-0	Jea	NA	NA	NA	NA	ns
Bur-0 Oy-0 Ita-0 Oy-0	Bur-0	Oy-0	Ita-0	Oy-0	NA	NA	NA	NA	ns
Bur-0 Oy-0 Ita-0 Sha	Bur-0	Oy-0	Ita-0	Sha	NA	NA	NA	NA	ns
Bur-0 Oy-0 Jea Oy-0	Bur-0	Oy-0	Jea	Oy-0	ns	*	ns	ns	***
Bur-0 Oy-0 Jea Sha	Bur-0	Oy-0	Jea	Sha	***	ns	***	***	ns
Bur-0 Oy-0 Oy-0 Sha	Bur-0	Oy-0	Oy-0	Sha	ns	***	***	***	ns
Bur-0 Sha Blh-1 Bur-0	Bur-0	Sha	Blh-1	Bur-0	***	***	***	***	ns
Bur-0 Sha Blh-1 Ct-1	Bur-0	Sha	Blh-1	Ct-1	***	***	***	***	ns
Bur-0 Sha Blh-1 Cvi-0	Bur-0	Sha	Blh-1	Cvi-0	NA	NA	NA	NA	***
Bur-0 Sha Blh-1 Ita-0	Bur-0	Sha	Blh-1	Ita-0	NA	NA	NA	NA	ns
Bur-0 Sha Blh-1 Jea	Bur-0	Sha	Blh-1	Jea	***	***	***	***	ns
Bur-0 Sha Blh-1 Oy-0	Bur-0	Sha	Blh-1	Oy-0	***	***	***	***	ns
Bur-0 Sha Blh-1 Sha	Bur-0	Sha	Blh-1	Sha	***	***	***	***	ns
Bur-0 Sha Bur-0 Ct-1	Bur-0	Sha	Bur-0	Ct-1	ns	ns	ns	ns	ns
Bur-0 Sha Bur-0 Cvi-0	Bur-0	Sha	Bur-0	Cvi-0	NA	NA	NA	NA	***
Bur-0 Sha Bur-0 Ita-0	Bur-0	Sha	Bur-0	Ita-0	NA	NA	NA	NA	ns
Bur-0 Sha Bur-0 Jea	Bur-0	Sha	Bur-0	Jea	***	ns	ns	ns	ns
Bur-0 Sha Bur-0 Oy-0	Bur-0	Sha	Bur-0	Oy-0	ns	ns	ns	ns	ns
Bur-0 Sha Bur-0 Sha	Bur-0	Sha	Bur-0	Sha	***	ns	ns	ns	ns
Bur-0 Sha Ct-1 Cvi-0	Bur-0	Sha	Ct-1	Cvi-0	NA	NA	NA	NA	***
Bur-0 Sha Ct-1 Ita-0	Bur-0	Sha	Ct-1	Ita-0	NA	NA	NA	NA	ns
Bur-0 Sha Ct-1 Jea	Bur-0	Sha	Ct-1	Jea	**	ns	ns	ns	ns
Bur-0 Sha Ct-1 Oy-0	Bur-0	Sha	Ct-1	Oy-0	ns	ns	ns	ns	ns
Bur-0 Sha Ct-1 Sha	Bur-0	Sha	Ct-1	Sha	ns	ns	ns	***	ns
Bur-0 Sha Cvi-0 Ita-0	Bur-0	Sha	Cvi-0	Ita-0	NA	NA	NA	NA	**
Bur-0 Sha Cvi-0 Jea	Bur-0	Sha	Cvi-0	Jea	NA	NA	NA	NA	***
Bur-0 Sha Cvi-0 Oy-0	Bur-0	Sha	Cvi-0	Oy-0	NA	NA	NA	NA	***
Bur-0 Sha Cvi-0 Sha	Bur-0	Sha	Cvi-0	Sha	NA	NA	NA	NA	***
Bur-0 Sha Ita-0 Jea	Bur-0	Sha	Ita-0	Jea	NA	NA	NA	NA	ns
Bur-0 Sha Ita-0 Oy-0	Bur-0	Sha	Ita-0	Oy-0	NA	NA	NA	NA	ns
Bur-0 Sha Ita-0 Sha	Bur-0	Sha	Ita-0	Sha	NA	NA	NA	NA	*
Bur-0 Sha Jea Oy-0	Bur-0	Sha	Jea	Oy-0	ns	***	ns	ns	ns
Bur-0 Sha Jea Sha	Bur-0	Sha	Jea	Sha	ns	**	ns	ns	ns
Bur-0 Sha Oy-0 Sha	Bur-0	Sha	Oy-0	Sha	ns	ns	ns	*	ns
Ct-1 Cvi-0 Blh-1 Bur-0	Ct-1	Cvi-0	Blh-1	Bur-0	ns	**	ns	***	ns
Ct-1 Cvi-0 Blh-1 Ct-1	Ct-1	Cvi-0	Blh-1	Ct-1	ns	ns	ns	***	ns
Ct-1 Cvi-0 Blh-1 Cvi-0	Ct-1	Cvi-0	Blh-1	Cvi-0	***	ns	***	***	ns
Ct-1 Cvi-0 Blh-1 Ita-0	Ct-1	Cvi-0	Blh-1	Ita-0	NA	NA	NA	NA	ns
Ct-1 Cvi-0 Blh-1 Jea	Ct-1	Cvi-0	Blh-1	Jea	NA	NA	NA	NA	ns
Ct-1 Cvi-0 Blh-1 Oy-0	Ct-1	Cvi-0	Blh-1	Oy-0	ns	**	ns	***	ns
Ct-1 Cvi-0 Blh-1 Sha	Ct-1	Cvi-0	Blh-1	Sha	ns	ns	*	***	ns
Ct-1 Cvi-0 Bur-0 Ct-1	Ct-1	Cvi-0	Bur-0	Ct-1	ns	ns	***	ns	ns
Ct-1 Cvi-0 Bur-0 Cvi-0	Ct-1	Cvi-0	Bur-0	Cvi-0	***	***	***	ns	ns
Ct-1 Cvi-0 Bur-0 Ita-0	Ct-1	Cvi-0	Bur-0	Ita-0	NA	NA	NA	NA	ns
Ct-1 Cvi-0 Bur-0 Jea	Ct-1	Cvi-0	Bur-0	Jea	NA	NA	NA	NA	ns
Ct-1 Cvi-0 Bur-0 Oy-0	Ct-1	Cvi-0	Bur-0	Oy-0	ns	ns	*	ns	ns
Ct-1 Cvi-0 Bur-0 Sha	Ct-1	Cvi-0	Bur-0	Sha	ns	**	***	ns	ns
Ct-1 Cvi-0 Ct-1 Cvi-0	Ct-1	Cvi-0	Ct-1	Cvi-0	***	ns	ns	ns	ns
Ct-1 Cvi-0 Ct-1 Ita-0	Ct-1	Cvi-0	Ct-1	Ita-0	NA	NA	NA	NA	ns
Ct-1 Cvi-0 Ct-1 Jea	Ct-1	Cvi-0	Ct-1	Jea	NA	NA	NA	NA	***
Ct-1 Cvi-0 Ct-1 Oy-0	Ct-1	Cvi-0	Ct-1	Oy-0	ns	ns	ns	ns	ns
Ct-1 Cvi-0 Ct-1 Sha	Ct-1	Cvi-0	Ct-1	Sha	ns	ns	ns	ns	ns
Ct-1 Cvi-0 Cvi-0 Ita-0	Ct-1	Cvi-0	Cvi-0	Ita-0	NA	NA	NA	NA	ns
Ct-1 Cvi-0 Cvi-0 Jea	Ct-1	Cvi-0	Cvi-0	Jea	NA	NA	NA	NA	***
Ct-1 Cvi-0 Cvi-0 Oy-0	Ct-1	Cvi-0	Cvi-0	Oy-0	***	***	**	ns	ns
Ct-1 Cvi-0 Cvi-0 Sha	Ct-1	Cvi-0	Cvi-0	Sha	***	ns	ns	ns	ns
Ct-1 Cvi-0 Ita-0 Jea	Ct-1	Cvi-0	Ita-0	Jea	NA	NA	NA	NA	ns
Ct-1 Cvi-0 Ita-0 Oy-0	Ct-1	Cvi-0	Ita-0	Oy-0	NA	NA	NA	NA	ns
Ct-1 Cvi-0 Ita-0 Sha	Ct-1	Cvi-0	Ita-0	Sha	NA	NA	NA	NA	ns
Ct-1 Cvi-0 Jea Oy-0	Ct-1	Cvi-0	Jea	Oy-0	NA	NA	NA	NA	*
Ct-1 Cvi-0 Jea Sha	Ct-1	Cvi-0	Jea	Sha	NA	NA	NA	NA	ns
Ct-1 Cvi-0 Oy-0 Sha	Ct-1	Cvi-0	Oy-0	Sha	ns	**	ns	ns	ns
Ct-1 Ita-0 Blh-1 Bur-0	Ct-1	Ita-0	Blh-1	Bur-0	*	ns	ns	ns	ns
Ct-1 Ita-0 Blh-1 Ct-1	Ct-1	Ita-0	Blh-1	Ct-1	ns	ns	ns	ns	ns
Ct-1 Ita-0 Blh-1 Cvi-0	Ct-1	Ita-0	Blh-1	Cvi-0	***	*	ns	***	ns
Ct-1 Ita-0 Blh-1 Ita-0	Ct-1	Ita-0	Blh-1	Ita-0	NA	NA	NA	NA	ns
Ct-1 Ita-0 Blh-1 Jea	Ct-1	Ita-0	Blh-1	Jea	NA	NA	NA	NA	ns
Ct-1 Ita-0 Blh-1 Oy-0	Ct-1	Ita-0	Blh-1	Oy-0	ns	ns	ns	ns	ns
Ct-1 Ita-0 Blh-1 Sha	Ct-1	Ita-0	Blh-1	Sha	***	***	ns	**	***
Ct-1 Ita-0 Bur-0 Ct-1	Ct-1	Ita-0	Bur-0	Ct-1	ns	ns	ns	ns	ns
Ct-1 Ita-0 Bur-0 Cvi-0	Ct-1	Ita-0	Bur-0	Cvi-0	***	*	ns	ns	ns
Ct-1 Ita-0 Bur-0 Ita-0	Ct-1	Ita-0	Bur-0	Ita-0	NA	NA	NA	NA	ns
Ct-1 Ita-0 Bur-0 Jea	Ct-1	Ita-0	Bur-0	Jea	NA	NA	NA	NA	ns
Ct-1 Ita-0 Bur-0 Oy-0	Ct-1	Ita-0	Bur-0	Oy-0	***	ns	ns	ns	***
Ct-1 Ita-0 Bur-0 Sha	Ct-1	Ita-0	Bur-0	Sha	***	***	ns	ns	ns
Ct-1 Ita-0 Ct-1 Cvi-0	Ct-1	Ita-0	Ct-1	Cvi-0	***	ns	ns	ns	ns
Ct-1 Ita-0 Ct-1 Ita-0	Ct-1	Ita-0	Ct-1	Ita-0	NA	NA	NA	NA	**
Ct-1 Ita-0 Ct-1 Jea	Ct-1	Ita-0	Ct-1	Jea	NA	NA	NA	NA	ns
Ct-1 Ita-0 Ct-1 Oy-0	Ct-1	Ita-0	Ct-1	Oy-0	***	ns	ns	ns	ns
Ct-1 Ita-0 Ct-1 Sha	Ct-1	Ita-0	Ct-1	Sha	***	ns	ns	ns	***
Ct-1 Ita-0 Cvi-0 Ita-0	Ct-1	Ita-0	Cvi-0	Ita-0	NA	NA	NA	NA	*
Ct-1 Ita-0 Cvi-0 Jea	Ct-1	Ita-0	Cvi-0	Jea	NA	NA	NA	NA	ns
Ct-1 Ita-0 Cvi-0 Oy-0	Ct-1	Ita-0	Cvi-0	Oy-0	***	***	ns	ns	ns
Ct-1 Ita-0 Cvi-0 Sha	Ct-1	Ita-0	Cvi-0	Sha	ns	ns	ns	ns	***
Ct-1 Ita-0 Ita-0 Jea	Ct-1	Ita-0	Ita-0	Jea	NA	NA	NA	NA	ns
Ct-1 Ita-0 Ita-0 Oy-0	Ct-1	Ita-0	Ita-0	Oy-0	NA	NA	NA	NA	***
Ct-1 Ita-0 Ita-0 Sha	Ct-1	Ita-0	Ita-0	Sha	NA	NA	NA	NA	ns
Ct-1 Ita-0 Jea Oy-0	Ct-1	Ita-0	Jea	Oy-0	NA	NA	NA	NA	***
Ct-1 Ita-0 Jea Sha	Ct-1	Ita-0	Jea	Sha	NA	NA	NA	NA	ns
Ct-1 Ita-0 Oy-0 Sha	Ct-1	Ita-0	Oy-0	Sha	***	***	ns	ns	***
Ct-1 Jea Blh-1 Bur-0	Ct-1	Jea	Blh-1	Bur-0	ns	***	ns	ns	ns
Ct-1 Jea Blh-1 Ct-1	Ct-1	Jea	Blh-1	Ct-1	ns	**	ns	***	ns
Ct-1 Jea Blh-1 Cvi-0	Ct-1	Jea	Blh-1	Cvi-0	NA	ns	***	ns	ns
Ct-1 Jea Blh-1 Ita-0	Ct-1	Jea	Blh-1	Ita-0	NA	NA	NA	NA	ns
Ct-1 Jea Blh-1 Jea	Ct-1	Jea	Blh-1	Jea	NA	NA	NA	NA	ns
Ct-1 Jea Blh-1 Oy-0	Ct-1	Jea	Blh-1	Oy-0	ns	ns	**	***	ns
Ct-1 Jea Blh-1 Sha	Ct-1	Jea	Blh-1	Sha	ns	ns	***	***	ns
Ct-1 Jea Bur-0 Ct-1	Ct-1	Jea	Bur-0	Ct-1	ns	ns	**	ns	ns
Ct-1 Jea Bur-0 Cvi-0	Ct-1	Jea	Bur-0	Cvi-0	NA	***	***	ns	ns
Ct-1 Jea Bur-0 Ita-0	Ct-1	Jea	Bur-0	Ita-0	NA	NA	NA	NA	ns
Ct-1 Jea Bur-0 Jea	Ct-1	Jea	Bur-0	Jea	NA	NA	NA	NA	ns
Ct-1 Jea Bur-0 Oy-0	Ct-1	Jea	Bur-0	Oy-0	ns	ns	***	**	ns
Ct-1 Jea Bur-0 Sha	Ct-1	Jea	Bur-0	Sha	ns	***	***	*	ns
Ct-1 Jea Ct-1 Cvi-0	Ct-1	Jea	Ct-1	Cvi-0	NA	***	***	ns	ns
Ct-1 Jea Ct-1 Ita-0	Ct-1	Jea	Ct-1	Ita-0	NA	NA	NA	NA	ns
Ct-1 Jea Ct-1 Jea	Ct-1	Jea	Ct-1	Jea	NA	NA	NA	NA	*
Ct-1 Jea Ct-1 Oy-0	Ct-1	Jea	Ct-1	Oy-0	ns	ns	ns	ns	ns
Ct-1 Jea Ct-1 Sha	Ct-1	Jea	Ct-1	Sha	ns	***	***	ns	ns
Ct-1 Jea Cvi-0 Ita-0	Ct-1	Jea	Cvi-0	Ita-0	NA	NA	NA	NA	ns
Ct-1 Jea Cvi-0 Jea	Ct-1	Jea	Cvi-0	Jea	NA	NA	NA	NA	ns
Ct-1 Jea Cvi-0 Oy-0	Ct-1	Jea	Cvi-0	Oy-0	NA	***	ns	***	ns
Ct-1 Jea Cvi-0 Sha	Ct-1	Jea	Cvi-0	Sha	NA	*	ns	***	ns
Ct-1 Jea Ita-0 Jea	Ct-1	Jea	Ita-0	Jea	NA	NA	NA	NA	ns
Ct-1 Jea Ita-0 Oy-0	Ct-1	Jea	Ita-0	Oy-0	NA	NA	NA	NA	ns
Ct-1 Jea Ita-0 Sha	Ct-1	Jea	Ita-0	Sha	NA	NA	NA	NA	ns
Ct-1 Jea Jea Oy-0	Ct-1	Jea	Jea	Oy-0	NA	NA	NA	NA	ns
Ct-1 Jea Jea Sha	Ct-1	Jea	Jea	Sha	NA	NA	NA	NA	ns
Ct-1 Jea Oy-0 Sha	Ct-1	Jea	Oy-0	Sha	ns	ns	ns	ns	ns
Ct-1 Oy-0 Blh-1 Bur-0	Ct-1	Oy-0	Blh-1	Bur-0	ns	ns	ns	ns	ns
Ct-1 Oy-0 Blh-1 Ct-1	Ct-1	Oy-0	Blh-1	Ct-1	ns	ns	ns	ns	ns
Ct-1 Oy-0 Blh-1 Cvi-0	Ct-1	Oy-0	Blh-1	Cvi-0	NA	ns	***	**	ns
Ct-1 Oy-0 Blh-1 Ita-0	Ct-1	Oy-0	Blh-1	Ita-0	NA	NA	NA	NA	ns
Ct-1 Oy-0 Blh-1 Jea	Ct-1	Oy-0	Blh-1	Jea	NA	NA	NA	NA	***
Ct-1 Oy-0 Blh-1 Oy-0	Ct-1	Oy-0	Blh-1	Oy-0	ns	ns	ns	***	ns
Ct-1 Oy-0 Blh-1 Sha	Ct-1	Oy-0	Blh-1	Sha	ns	***	ns	ns	ns
Ct-1 Oy-0 Bur-0 Ct-1	Ct-1	Oy-0	Bur-0	Ct-1	ns	***	ns	ns	ns
Ct-1 Oy-0 Bur-0 Cvi-0	Ct-1	Oy-0	Bur-0	Cvi-0	NA	ns	***	ns	ns
Ct-1 Oy-0 Bur-0 Ita-0	Ct-1	Oy-0	Bur-0	Ita-0	NA	NA	NA	NA	ns
Ct-1 Oy-0 Bur-0 Jea	Ct-1	Oy-0	Bur-0	Jea	NA	NA	NA	NA	ns
Ct-1 Oy-0 Bur-0 Oy-0	Ct-1	Oy-0	Bur-0	Oy-0	***	***	ns	ns	***
Ct-1 Oy-0 Bur-0 Sha	Ct-1	Oy-0	Bur-0	Sha	ns	***	ns	ns	ns
Ct-1 Oy-0 Ct-1 Cvi-0	Ct-1	Oy-0	Ct-1	Cvi-0	NA	***	**	ns	ns
Ct-1 Oy-0 Ct-1 Ita-0	Ct-1	Oy-0	Ct-1	Ita-0	NA	NA	NA	NA	ns
Ct-1 Oy-0 Ct-1 Jea	Ct-1	Oy-0	Ct-1	Jea	NA	NA	NA	NA	***
Ct-1 Oy-0 Ct-1 Oy-0	Ct-1	Oy-0	Ct-1	Oy-0	ns	ns	ns	ns	ns
Ct-1 Oy-0 Ct-1 Sha	Ct-1	Oy-0	Ct-1	Sha	ns	ns	ns	ns	ns
Ct-1 Oy-0 Cvi-0 Ita-0	Ct-1	Oy-0	Cvi-0	Ita-0	NA	NA	NA	NA	ns
Ct-1 Oy-0 Cvi-0 Jea	Ct-1	Oy-0	Cvi-0	Jea	NA	NA	NA	NA	ns
Ct-1 Oy-0 Cvi-0 Oy-0	Ct-1	Oy-0	Cvi-0	Oy-0	NA	***	ns	ns	*
Ct-1 Oy-0 Cvi-0 Sha	Ct-1	Oy-0	Cvi-0	Sha	NA	***	***	ns	ns
Ct-1 Oy-0 Ita-0 Jea	Ct-1	Oy-0	Ita-0	Jea	NA	NA	NA	NA	ns
Ct-1 Oy-0 Ita-0 Oy-0	Ct-1	Oy-0	Ita-0	Oy-0	NA	NA	NA	NA	ns
Ct-1 Oy-0 Ita-0 Sha	Ct-1	Oy-0	Ita-0	Sha	NA	NA	NA	NA	ns
Ct-1 Oy-0 Jea Oy-0	Ct-1	Oy-0	Jea	Oy-0	NA	NA	NA	NA	***
Ct-1 Oy-0 Jea Sha	Ct-1	Oy-0	Jea	Sha	NA	NA	NA	NA	**
Ct-1 Oy-0 Oy-0 Sha	Ct-1	Oy-0	Oy-0	Sha	**	ns	ns	ns	ns
Ct-1 Sha Blh-1 Bur-0	Ct-1	Sha	Blh-1	Bur-0	ns	***	***	***	ns
Ct-1 Sha Blh-1 Ct-1	Ct-1	Sha	Blh-1	Ct-1	ns	***	***	***	ns
Ct-1 Sha Blh-1 Cvi-0	Ct-1	Sha	Blh-1	Cvi-0	NA	NA	NA	NA	ns
Ct-1 Sha Blh-1 Ita-0	Ct-1	Sha	Blh-1	Ita-0	NA	NA	NA	NA	ns
Ct-1 Sha Blh-1 Jea	Ct-1	Sha	Blh-1	Jea	NA	NA	NA	NA	***
Ct-1 Sha Blh-1 Oy-0	Ct-1	Sha	Blh-1	Oy-0	ns	***	***	***	ns
Ct-1 Sha Blh-1 Sha	Ct-1	Sha	Blh-1	Sha	ns	ns	ns	***	ns
Ct-1 Sha Bur-0 Ct-1	Ct-1	Sha	Bur-0	Ct-1	ns	***	ns	ns	ns
Ct-1 Sha Bur-0 Cvi-0	Ct-1	Sha	Bur-0	Cvi-0	NA	NA	NA	NA	ns
Ct-1 Sha Bur-0 Ita-0	Ct-1	Sha	Bur-0	Ita-0	NA	NA	NA	NA	ns
Ct-1 Sha Bur-0 Jea	Ct-1	Sha	Bur-0	Jea	NA	NA	NA	NA	ns
Ct-1 Sha Bur-0 Oy-0	Ct-1	Sha	Bur-0	Oy-0	***	ns	ns	ns	ns
Ct-1 Sha Bur-0 Sha	Ct-1	Sha	Bur-0	Sha	***	ns	ns	*	ns
Ct-1 Sha Ct-1 Cvi-0	Ct-1	Sha	Ct-1	Cvi-0	NA	NA	NA	NA	ns
Ct-1 Sha Ct-1 Ita-0	Ct-1	Sha	Ct-1	Ita-0	NA	NA	NA	NA	ns
Ct-1 Sha Ct-1 Jea	Ct-1	Sha	Ct-1	Jea	NA	NA	NA	NA	***
Ct-1 Sha Ct-1 Oy-0	Ct-1	Sha	Ct-1	Oy-0	ns	ns	ns	ns	ns
Ct-1 Sha Ct-1 Sha	Ct-1	Sha	Ct-1	Sha	*	***	***	ns	***
Ct-1 Sha Cvi-0 Ita-0	Ct-1	Sha	Cvi-0	Ita-0	NA	NA	NA	NA	ns
Ct-1 Sha Cvi-0 Jea	Ct-1	Sha	Cvi-0	Jea	NA	NA	NA	NA	***
Ct-1 Sha Cvi-0 Oy-0	Ct-1	Sha	Cvi-0	Oy-0	NA	NA	NA	NA	ns
Ct-1 Sha Cvi-0 Sha	Ct-1	Sha	Cvi-0	Sha	NA	NA	NA	NA	***
Ct-1 Sha Ita-0 Jea	Ct-1	Sha	Ita-0	Jea	NA	NA	NA	NA	*
Ct-1 Sha Ita-0 Oy-0	Ct-1	Sha	Ita-0	Oy-0	NA	NA	NA	NA	ns
Ct-1 Sha Ita-0 Sha	Ct-1	Sha	Ita-0	Sha	NA	NA	NA	NA	ns
Ct-1 Sha Jea Oy-0	Ct-1	Sha	Jea	Oy-0	NA	NA	NA	NA	***
Ct-1 Sha Jea Sha	Ct-1	Sha	Jea	Sha	NA	NA	NA	NA	ns
Ct-1 Sha Oy-0 Sha	Ct-1	Sha	Oy-0	Sha	ns	**	ns	ns	ns
Cvi-0 Ita-0 Blh-1 Bur-0	Cvi-0	Ita-0	Blh-1	Bur-0	ns	ns	ns	ns	*
Cvi-0 Ita-0 Blh-1 Ct-1	Cvi-0	Ita-0	Blh-1	Ct-1	ns	ns	*	*	ns
Cvi-0 Ita-0 Blh-1 Cvi-0	Cvi-0	Ita-0	Blh-1	Cvi-0	ns	ns	*	ns	ns
Cvi-0 Ita-0 Blh-1 Ita-0	Cvi-0	Ita-0	Blh-1	Ita-0	NA	NA	NA	NA	***
Cvi-0 Ita-0 Blh-1 Jea	Cvi-0	Ita-0	Blh-1	Jea	***	***	***	**	ns
Cvi-0 Ita-0 Blh-1 Oy-0	Cvi-0	Ita-0	Blh-1	Oy-0	ns	ns	ns	ns	ns
Cvi-0 Ita-0 Blh-1 Sha	Cvi-0	Ita-0	Blh-1	Sha	***	***	ns	ns	***
Cvi-0 Ita-0 Bur-0 Ct-1	Cvi-0	Ita-0	Bur-0	Ct-1	ns	ns	ns	ns	ns
Cvi-0 Ita-0 Bur-0 Cvi-0	Cvi-0	Ita-0	Bur-0	Cvi-0	ns	ns	ns	ns	ns
Cvi-0 Ita-0 Bur-0 Ita-0	Cvi-0	Ita-0	Bur-0	Ita-0	NA	NA	NA	NA	ns
Cvi-0 Ita-0 Bur-0 Jea	Cvi-0	Ita-0	Bur-0	Jea	***	***	ns	***	*
Cvi-0 Ita-0 Bur-0 Oy-0	Cvi-0	Ita-0	Bur-0	Oy-0	***	ns	ns	ns	***
Cvi-0 Ita-0 Bur-0 Sha	Cvi-0	Ita-0	Bur-0	Sha	***	ns	ns	ns	ns
Cvi-0 Ita-0 Ct-1 Cvi-0	Cvi-0	Ita-0	Ct-1	Cvi-0	ns	ns	ns	**	ns
Cvi-0 Ita-0 Ct-1 Ita-0	Cvi-0	Ita-0	Ct-1	Ita-0	NA	NA	NA	NA	ns
Cvi-0 Ita-0 Ct-1 Jea	Cvi-0	Ita-0	Ct-1	Jea	***	***	***	***	ns
Cvi-0 Ita-0 Ct-1 Oy-0	Cvi-0	Ita-0	Ct-1	Oy-0	ns	ns	ns	*	ns
Cvi-0 Ita-0 Ct-1 Sha	Cvi-0	Ita-0	Ct-1	Sha	***	ns	ns	***	ns
Cvi-0 Ita-0 Cvi-0 Ita-0	Cvi-0	Ita-0	Cvi-0	Ita-0	NA	NA	NA	NA	ns
Cvi-0 Ita-0 Cvi-0 Jea	Cvi-0	Ita-0	Cvi-0	Jea	***	***	***	***	ns
Cvi-0 Ita-0 Cvi-0 Oy-0	Cvi-0	Ita-0	Cvi-0	Oy-0	ns	ns	ns	ns	ns
Cvi-0 Ita-0 Cvi-0 Sha	Cvi-0	Ita-0	Cvi-0	Sha	**	ns	ns	ns	ns
Cvi-0 Ita-0 Ita-0 Jea	Cvi-0	Ita-0	Ita-0	Jea	NA	NA	NA	NA	**
Cvi-0 Ita-0 Ita-0 Oy-0	Cvi-0	Ita-0	Ita-0	Oy-0	NA	NA	NA	NA	***
Cvi-0 Ita-0 Ita-0 Sha	Cvi-0	Ita-0	Ita-0	Sha	NA	NA	NA	NA	ns
Cvi-0 Ita-0 Jea Oy-0	Cvi-0	Ita-0	Jea	Oy-0	***	***	***	***	ns
Cvi-0 Ita-0 Jea Sha	Cvi-0	Ita-0	Jea	Sha	***	***	***	***	***
Cvi-0 Ita-0 Oy-0 Sha	Cvi-0	Ita-0	Oy-0	Sha	***	ns	ns	ns	***
Cvi-0 Jea Blh-1 Bur-0	Cvi-0	Jea	Blh-1	Bur-0	ns	ns	ns	*	ns
Cvi-0 Jea Blh-1 Ct-1	Cvi-0	Jea	Blh-1	Ct-1	ns	ns	ns	ns	ns
Cvi-0 Jea Blh-1 Cvi-0	Cvi-0	Jea	Blh-1	Cvi-0	NA	ns	ns	*	ns
Cvi-0 Jea Blh-1 Ita-0	Cvi-0	Jea	Blh-1	Ita-0	NA	NA	NA	NA	ns
Cvi-0 Jea Blh-1 Jea	Cvi-0	Jea	Blh-1	Jea	ns	ns	ns	*	ns
Cvi-0 Jea Blh-1 Oy-0	Cvi-0	Jea	Blh-1	Oy-0	ns	ns	ns	ns	ns
Cvi-0 Jea Blh-1 Sha	Cvi-0	Jea	Blh-1	Sha	ns	ns	ns	ns	ns
Cvi-0 Jea Bur-0 Ct-1	Cvi-0	Jea	Bur-0	Ct-1	ns	ns	ns	ns	ns
Cvi-0 Jea Bur-0 Cvi-0	Cvi-0	Jea	Bur-0	Cvi-0	NA	ns	ns	ns	ns
Cvi-0 Jea Bur-0 Ita-0	Cvi-0	Jea	Bur-0	Ita-0	NA	NA	NA	NA	ns
Cvi-0 Jea Bur-0 Jea	Cvi-0	Jea	Bur-0	Jea	ns	ns	ns	ns	ns
Cvi-0 Jea Bur-0 Oy-0	Cvi-0	Jea	Bur-0	Oy-0	ns	ns	ns	***	ns
Cvi-0 Jea Bur-0 Sha	Cvi-0	Jea	Bur-0	Sha	ns	ns	ns	**	ns
Cvi-0 Jea Ct-1 Cvi-0	Cvi-0	Jea	Ct-1	Cvi-0	NA	***	ns	ns	ns
Cvi-0 Jea Ct-1 Ita-0	Cvi-0	Jea	Ct-1	Ita-0	NA	NA	NA	NA	ns
Cvi-0 Jea Ct-1 Jea	Cvi-0	Jea	Ct-1	Jea	ns	ns	ns	ns	ns
Cvi-0 Jea Ct-1 Oy-0	Cvi-0	Jea	Ct-1	Oy-0	ns	***	***	***	ns
Cvi-0 Jea Ct-1 Sha	Cvi-0	Jea	Ct-1	Sha	ns	***	***	**	ns
Cvi-0 Jea Cvi-0 Ita-0	Cvi-0	Jea	Cvi-0	Ita-0	NA	NA	NA	NA	ns
Cvi-0 Jea Cvi-0 Jea	Cvi-0	Jea	Cvi-0	Jea	NA	*	ns	ns	ns
Cvi-0 Jea Cvi-0 Oy-0	Cvi-0	Jea	Cvi-0	Oy-0	NA	ns	ns	***	ns
Cvi-0 Jea Cvi-0 Sha	Cvi-0	Jea	Cvi-0	Sha	NA	ns	ns	***	ns
Cvi-0 Jea Ita-0 Jea	Cvi-0	Jea	Ita-0	Jea	NA	NA	NA	NA	ns
Cvi-0 Jea Ita-0 Oy-0	Cvi-0	Jea	Ita-0	Oy-0	NA	NA	NA	NA	ns
Cvi-0 Jea Ita-0 Sha	Cvi-0	Jea	Ita-0	Sha	NA	NA	NA	NA	ns
Cvi-0 Jea Jea Oy-0	Cvi-0	Jea	Jea	Oy-0	ns	**	**	***	ns
Cvi-0 Jea Jea Sha	Cvi-0	Jea	Jea	Sha	ns	ns	*	***	ns
Cvi-0 Jea Oy-0 Sha	Cvi-0	Jea	Oy-0	Sha	ns	ns	ns	ns	ns
Cvi-0 Oy-0 Blh-1 Bur-0	Cvi-0	Oy-0	Blh-1	Bur-0	ns	***	ns	ns	*
Cvi-0 Oy-0 Blh-1 Ct-1	Cvi-0	Oy-0	Blh-1	Ct-1	ns	ns	ns	*	ns
Cvi-0 Oy-0 Blh-1 Cvi-0	Cvi-0	Oy-0	Blh-1	Cvi-0	NA	ns	ns	ns	*
Cvi-0 Oy-0 Blh-1 Ita-0	Cvi-0	Oy-0	Blh-1	Ita-0	NA	NA	NA	NA	ns
Cvi-0 Oy-0 Blh-1 Jea	Cvi-0	Oy-0	Blh-1	Jea	ns	ns	ns	ns	ns
Cvi-0 Oy-0 Blh-1 Oy-0	Cvi-0	Oy-0	Blh-1	Oy-0	ns	ns	ns	ns	ns
Cvi-0 Oy-0 Blh-1 Sha	Cvi-0	Oy-0	Blh-1	Sha	ns	ns	ns	ns	ns
Cvi-0 Oy-0 Bur-0 Ct-1	Cvi-0	Oy-0	Bur-0	Ct-1	***	***	ns	ns	ns
Cvi-0 Oy-0 Bur-0 Cvi-0	Cvi-0	Oy-0	Bur-0	Cvi-0	NA	ns	ns	ns	ns
Cvi-0 Oy-0 Bur-0 Ita-0	Cvi-0	Oy-0	Bur-0	Ita-0	NA	NA	NA	NA	ns
Cvi-0 Oy-0 Bur-0 Jea	Cvi-0	Oy-0	Bur-0	Jea	**	***	ns	ns	ns
Cvi-0 Oy-0 Bur-0 Oy-0	Cvi-0	Oy-0	Bur-0	Oy-0	***	***	ns	ns	***
Cvi-0 Oy-0 Bur-0 Sha	Cvi-0	Oy-0	Bur-0	Sha	ns	***	ns	ns	ns
Cvi-0 Oy-0 Ct-1 Cvi-0	Cvi-0	Oy-0	Ct-1	Cvi-0	NA	**	ns	ns	ns
Cvi-0 Oy-0 Ct-1 Ita-0	Cvi-0	Oy-0	Ct-1	Ita-0	NA	NA	NA	NA	ns
Cvi-0 Oy-0 Ct-1 Jea	Cvi-0	Oy-0	Ct-1	Jea	ns	ns	ns	ns	ns
Cvi-0 Oy-0 Ct-1 Oy-0	Cvi-0	Oy-0	Ct-1	Oy-0	ns	ns	*	***	ns
Cvi-0 Oy-0 Ct-1 Sha	Cvi-0	Oy-0	Ct-1	Sha	*	ns	ns	ns	ns
Cvi-0 Oy-0 Cvi-0 Ita-0	Cvi-0	Oy-0	Cvi-0	Ita-0	NA	NA	NA	NA	ns
Cvi-0 Oy-0 Cvi-0 Jea	Cvi-0	Oy-0	Cvi-0	Jea	NA	ns	ns	ns	ns
Cvi-0 Oy-0 Cvi-0 Oy-0	Cvi-0	Oy-0	Cvi-0	Oy-0	NA	ns	ns	ns	**
Cvi-0 Oy-0 Cvi-0 Sha	Cvi-0	Oy-0	Cvi-0	Sha	NA	***	ns	ns	ns
Cvi-0 Oy-0 Ita-0 Jea	Cvi-0	Oy-0	Ita-0	Jea	NA	NA	NA	NA	ns
Cvi-0 Oy-0 Ita-0 Oy-0	Cvi-0	Oy-0	Ita-0	Oy-0	NA	NA	NA	NA	ns
Cvi-0 Oy-0 Ita-0 Sha	Cvi-0	Oy-0	Ita-0	Sha	NA	NA	NA	NA	ns
Cvi-0 Oy-0 Jea Oy-0	Cvi-0	Oy-0	Jea	Oy-0	ns	ns	ns	ns	ns
Cvi-0 Oy-0 Jea Sha	Cvi-0	Oy-0	Jea	Sha	ns	ns	ns	ns	ns
Cvi-0 Oy-0 Oy-0 Sha	Cvi-0	Oy-0	Oy-0	Sha	**	***	***	ns	ns
Cvi-0 Sha Blh-1 Bur-0	Cvi-0	Sha	Blh-1	Bur-0	ns	ns	ns	***	ns
Cvi-0 Sha Blh-1 Ct-1	Cvi-0	Sha	Blh-1	Ct-1	ns	***	***	***	ns
Cvi-0 Sha Blh-1 Cvi-0	Cvi-0	Sha	Blh-1	Cvi-0	NA	NA	NA	NA	ns
Cvi-0 Sha Blh-1 Ita-0	Cvi-0	Sha	Blh-1	Ita-0	NA	NA	NA	NA	ns
Cvi-0 Sha Blh-1 Jea	Cvi-0	Sha	Blh-1	Jea	ns	*	***	***	ns
Cvi-0 Sha Blh-1 Oy-0	Cvi-0	Sha	Blh-1	Oy-0	ns	ns	***	***	ns
Cvi-0 Sha Blh-1 Sha	Cvi-0	Sha	Blh-1	Sha	ns	ns	***	***	**
Cvi-0 Sha Bur-0 Ct-1	Cvi-0	Sha	Bur-0	Ct-1	***	***	***	ns	ns
Cvi-0 Sha Bur-0 Cvi-0	Cvi-0	Sha	Bur-0	Cvi-0	NA	NA	NA	NA	ns
Cvi-0 Sha Bur-0 Ita-0	Cvi-0	Sha	Bur-0	Ita-0	NA	NA	NA	NA	ns
Cvi-0 Sha Bur-0 Jea	Cvi-0	Sha	Bur-0	Jea	***	*	**	ns	ns
Cvi-0 Sha Bur-0 Oy-0	Cvi-0	Sha	Bur-0	Oy-0	***	ns	ns	**	ns
Cvi-0 Sha Bur-0 Sha	Cvi-0	Sha	Bur-0	Sha	***	ns	ns	**	ns
Cvi-0 Sha Ct-1 Cvi-0	Cvi-0	Sha	Ct-1	Cvi-0	NA	NA	NA	NA	ns
Cvi-0 Sha Ct-1 Ita-0	Cvi-0	Sha	Ct-1	Ita-0	NA	NA	NA	NA	ns
Cvi-0 Sha Ct-1 Jea	Cvi-0	Sha	Ct-1	Jea	ns	ns	ns	ns	ns
Cvi-0 Sha Ct-1 Oy-0	Cvi-0	Sha	Ct-1	Oy-0	ns	***	***	ns	ns
Cvi-0 Sha Ct-1 Sha	Cvi-0	Sha	Ct-1	Sha	ns	***	***	ns	*
Cvi-0 Sha Cvi-0 Ita-0	Cvi-0	Sha	Cvi-0	Ita-0	NA	NA	NA	NA	ns
Cvi-0 Sha Cvi-0 Jea	Cvi-0	Sha	Cvi-0	Jea	NA	NA	NA	NA	ns
Cvi-0 Sha Cvi-0 Oy-0	Cvi-0	Sha	Cvi-0	Oy-0	NA	NA	NA	NA	ns
Cvi-0 Sha Cvi-0 Sha	Cvi-0	Sha	Cvi-0	Sha	NA	NA	NA	NA	***
Cvi-0 Sha Ita-0 Jea	Cvi-0	Sha	Ita-0	Jea	NA	NA	NA	NA	ns
Cvi-0 Sha Ita-0 Oy-0	Cvi-0	Sha	Ita-0	Oy-0	NA	NA	NA	NA	ns
Cvi-0 Sha Ita-0 Sha	Cvi-0	Sha	Ita-0	Sha	NA	NA	NA	NA	ns
Cvi-0 Sha Jea Oy-0	Cvi-0	Sha	Jea	Oy-0	ns	ns	*	***	ns
Cvi-0 Sha Jea Sha	Cvi-0	Sha	Jea	Sha	ns	ns	**	***	ns
Cvi-0 Sha Oy-0 Sha	Cvi-0	Sha	Oy-0	Sha	ns	ns	ns	ns	ns
Ita-0 Jea Blh-1 Bur-0	Ita-0	Jea	Blh-1	Bur-0	*	ns	ns	ns	ns
Ita-0 Jea Blh-1 Ct-1	Ita-0	Jea	Blh-1	Ct-1	ns	***	ns	ns	ns
Ita-0 Jea Blh-1 Cvi-0	Ita-0	Jea	Blh-1	Cvi-0	NA	ns	**	ns	ns
Ita-0 Jea Blh-1 Ita-0	Ita-0	Jea	Blh-1	Ita-0	NA	NA	NA	NA	**
Ita-0 Jea Blh-1 Jea	Ita-0	Jea	Blh-1	Jea	***	***	***	***	ns
Ita-0 Jea Blh-1 Oy-0	Ita-0	Jea	Blh-1	Oy-0	ns	ns	*	ns	ns
Ita-0 Jea Blh-1 Sha	Ita-0	Jea	Blh-1	Sha	***	**	**	ns	***
Ita-0 Jea Bur-0 Ct-1	Ita-0	Jea	Bur-0	Ct-1	ns	ns	ns	ns	ns
Ita-0 Jea Bur-0 Cvi-0	Ita-0	Jea	Bur-0	Cvi-0	NA	ns	ns	ns	ns
Ita-0 Jea Bur-0 Ita-0	Ita-0	Jea	Bur-0	Ita-0	NA	NA	NA	NA	ns
Ita-0 Jea Bur-0 Jea	Ita-0	Jea	Bur-0	Jea	***	***	ns	**	ns
Ita-0 Jea Bur-0 Oy-0	Ita-0	Jea	Bur-0	Oy-0	***	ns	ns	ns	**
Ita-0 Jea Bur-0 Sha	Ita-0	Jea	Bur-0	Sha	***	ns	ns	ns	ns
Ita-0 Jea Ct-1 Cvi-0	Ita-0	Jea	Ct-1	Cvi-0	NA	***	ns	***	ns
Ita-0 Jea Ct-1 Ita-0	Ita-0	Jea	Ct-1	Ita-0	NA	NA	NA	NA	ns
Ita-0 Jea Ct-1 Jea	Ita-0	Jea	Ct-1	Jea	***	***	***	***	ns
Ita-0 Jea Ct-1 Oy-0	Ita-0	Jea	Ct-1	Oy-0	***	***	ns	ns	*
Ita-0 Jea Ct-1 Sha	Ita-0	Jea	Ct-1	Sha	***	ns	ns	ns	ns
Ita-0 Jea Cvi-0 Ita-0	Ita-0	Jea	Cvi-0	Ita-0	NA	NA	NA	NA	ns
Ita-0 Jea Cvi-0 Jea	Ita-0	Jea	Cvi-0	Jea	NA	***	***	***	ns
Ita-0 Jea Cvi-0 Oy-0	Ita-0	Jea	Cvi-0	Oy-0	NA	ns	ns	***	ns
Ita-0 Jea Cvi-0 Sha	Ita-0	Jea	Cvi-0	Sha	NA	**	ns	***	ns
Ita-0 Jea Ita-0 Jea	Ita-0	Jea	Ita-0	Jea	NA	NA	NA	NA	ns
Ita-0 Jea Ita-0 Oy-0	Ita-0	Jea	Ita-0	Oy-0	NA	NA	NA	NA	***
Ita-0 Jea Ita-0 Sha	Ita-0	Jea	Ita-0	Sha	NA	NA	NA	NA	ns
Ita-0 Jea Jea Oy-0	Ita-0	Jea	Jea	Oy-0	***	***	***	***	ns
Ita-0 Jea Jea Sha	Ita-0	Jea	Jea	Sha	***	***	***	***	ns
Ita-0 Jea Oy-0 Sha	Ita-0	Jea	Oy-0	Sha	***	**	ns	ns	***
Ita-0 Oy-0 Blh-1 Bur-0	Ita-0	Oy-0	Blh-1	Bur-0	ns	ns	ns	ns	ns
Ita-0 Oy-0 Blh-1 Ct-1	Ita-0	Oy-0	Blh-1	Ct-1	ns	***	ns	ns	ns
Ita-0 Oy-0 Blh-1 Cvi-0	Ita-0	Oy-0	Blh-1	Cvi-0	NA	ns	ns	ns	ns
Ita-0 Oy-0 Blh-1 Ita-0	Ita-0	Oy-0	Blh-1	Ita-0	NA	NA	NA	NA	ns
Ita-0 Oy-0 Blh-1 Jea	Ita-0	Oy-0	Blh-1	Jea	***	***	***	***	ns
Ita-0 Oy-0 Blh-1 Oy-0	Ita-0	Oy-0	Blh-1	Oy-0	ns	ns	ns	ns	ns
Ita-0 Oy-0 Blh-1 Sha	Ita-0	Oy-0	Blh-1	Sha	***	***	ns	ns	*
Ita-0 Oy-0 Bur-0 Ct-1	Ita-0	Oy-0	Bur-0	Ct-1	ns	***	ns	ns	ns
Ita-0 Oy-0 Bur-0 Cvi-0	Ita-0	Oy-0	Bur-0	Cvi-0	NA	ns	ns	ns	ns
Ita-0 Oy-0 Bur-0 Ita-0	Ita-0	Oy-0	Bur-0	Ita-0	NA	NA	NA	NA	ns
Ita-0 Oy-0 Bur-0 Jea	Ita-0	Oy-0	Bur-0	Jea	***	***	***	**	ns
Ita-0 Oy-0 Bur-0 Oy-0	Ita-0	Oy-0	Bur-0	Oy-0	ns	*	ns	ns	ns
Ita-0 Oy-0 Bur-0 Sha	Ita-0	Oy-0	Bur-0	Sha	***	***	ns	ns	ns
Ita-0 Oy-0 Ct-1 Cvi-0	Ita-0	Oy-0	Ct-1	Cvi-0	NA	**	ns	ns	ns
Ita-0 Oy-0 Ct-1 Ita-0	Ita-0	Oy-0	Ct-1	Ita-0	NA	NA	NA	NA	ns
Ita-0 Oy-0 Ct-1 Jea	Ita-0	Oy-0	Ct-1	Jea	***	***	***	***	ns
Ita-0 Oy-0 Ct-1 Oy-0	Ita-0	Oy-0	Ct-1	Oy-0	ns	ns	ns	ns	ns
Ita-0 Oy-0 Ct-1 Sha	Ita-0	Oy-0	Ct-1	Sha	**	ns	ns	ns	ns
Ita-0 Oy-0 Cvi-0 Ita-0	Ita-0	Oy-0	Cvi-0	Ita-0	NA	NA	NA	NA	*
Ita-0 Oy-0 Cvi-0 Jea	Ita-0	Oy-0	Cvi-0	Jea	NA	***	***	***	ns
Ita-0 Oy-0 Cvi-0 Oy-0	Ita-0	Oy-0	Cvi-0	Oy-0	NA	ns	ns	ns	ns
Ita-0 Oy-0 Cvi-0 Sha	Ita-0	Oy-0	Cvi-0	Sha	NA	***	**	ns	***
Ita-0 Oy-0 Ita-0 Jea	Ita-0	Oy-0	Ita-0	Jea	NA	NA	NA	NA	***
Ita-0 Oy-0 Ita-0 Oy-0	Ita-0	Oy-0	Ita-0	Oy-0	NA	NA	NA	NA	ns
Ita-0 Oy-0 Ita-0 Sha	Ita-0	Oy-0	Ita-0	Sha	NA	NA	NA	NA	ns
Ita-0 Oy-0 Jea Oy-0	Ita-0	Oy-0	Jea	Oy-0	***	***	***	***	ns
Ita-0 Oy-0 Jea Sha	Ita-0	Oy-0	Jea	Sha	***	***	***	***	***
Ita-0 Oy-0 Oy-0 Sha	Ita-0	Oy-0	Oy-0	Sha	***	***	ns	ns	*
Ita-0 Sha Blh-1 Bur-0	Ita-0	Sha	Blh-1	Bur-0	ns	ns	ns	***	ns
Ita-0 Sha Blh-1 Ct-1	Ita-0	Sha	Blh-1	Ct-1	ns	***	***	***	ns
Ita-0 Sha Blh-1 Cvi-0	Ita-0	Sha	Blh-1	Cvi-0	NA	NA	NA	NA	ns
Ita-0 Sha Blh-1 Ita-0	Ita-0	Sha	Blh-1	Ita-0	NA	NA	NA	NA	ns
Ita-0 Sha Blh-1 Jea	Ita-0	Sha	Blh-1	Jea	***	***	***	***	ns
Ita-0 Sha Blh-1 Oy-0	Ita-0	Sha	Blh-1	Oy-0	ns	***	***	***	ns
Ita-0 Sha Blh-1 Sha	Ita-0	Sha	Blh-1	Sha	***	***	*	***	ns
Ita-0 Sha Bur-0 Ct-1	Ita-0	Sha	Bur-0	Ct-1	ns	***	ns	ns	ns
Ita-0 Sha Bur-0 Cvi-0	Ita-0	Sha	Bur-0	Cvi-0	NA	NA	NA	NA	ns
Ita-0 Sha Bur-0 Ita-0	Ita-0	Sha	Bur-0	Ita-0	NA	NA	NA	NA	ns
Ita-0 Sha Bur-0 Jea	Ita-0	Sha	Bur-0	Jea	***	***	***	***	**
Ita-0 Sha Bur-0 Oy-0	Ita-0	Sha	Bur-0	Oy-0	ns	ns	ns	ns	*
Ita-0 Sha Bur-0 Sha	Ita-0	Sha	Bur-0	Sha	***	ns	ns	ns	ns
Ita-0 Sha Ct-1 Cvi-0	Ita-0	Sha	Ct-1	Cvi-0	NA	NA	NA	NA	ns
Ita-0 Sha Ct-1 Ita-0	Ita-0	Sha	Ct-1	Ita-0	NA	NA	NA	NA	ns
Ita-0 Sha Ct-1 Jea	Ita-0	Sha	Ct-1	Jea	***	***	***	***	**
Ita-0 Sha Ct-1 Oy-0	Ita-0	Sha	Ct-1	Oy-0	ns	***	ns	ns	**
Ita-0 Sha Ct-1 Sha	Ita-0	Sha	Ct-1	Sha	***	***	ns	ns	ns
Ita-0 Sha Cvi-0 Ita-0	Ita-0	Sha	Cvi-0	Ita-0	NA	NA	NA	NA	ns
Ita-0 Sha Cvi-0 Jea	Ita-0	Sha	Cvi-0	Jea	NA	NA	NA	NA	***
Ita-0 Sha Cvi-0 Oy-0	Ita-0	Sha	Cvi-0	Oy-0	NA	NA	NA	NA	***
Ita-0 Sha Cvi-0 Sha	Ita-0	Sha	Cvi-0	Sha	NA	NA	NA	NA	ns
Ita-0 Sha Ita-0 Jea	Ita-0	Sha	Ita-0	Jea	NA	NA	NA	NA	***
Ita-0 Sha Ita-0 Oy-0	Ita-0	Sha	Ita-0	Oy-0	NA	NA	NA	NA	***
Ita-0 Sha Ita-0 Sha	Ita-0	Sha	Ita-0	Sha	NA	NA	NA	NA	ns
Ita-0 Sha Jea Oy-0	Ita-0	Sha	Jea	Oy-0	***	***	***	***	ns
Ita-0 Sha Jea Sha	Ita-0	Sha	Jea	Sha	***	***	***	***	*
Ita-0 Sha Oy-0 Sha	Ita-0	Sha	Oy-0	Sha	***	ns	ns	ns	ns
Jea Oy-0 Blh-1 Bur-0	Jea	Oy-0	Blh-1	Bur-0	ns	***	ns	ns	ns
Jea Oy-0 Blh-1 Ct-1	Jea	Oy-0	Blh-1	Ct-1	ns	ns	ns	ns	ns
Jea Oy-0 Blh-1 Cvi-0	Jea	Oy-0	Blh-1	Cvi-0	NA	ns	ns	ns	ns
Jea Oy-0 Blh-1 Ita-0	Jea	Oy-0	Blh-1	Ita-0	NA	NA	NA	NA	ns
Jea Oy-0 Blh-1 Jea	Jea	Oy-0	Blh-1	Jea	ns	ns	ns	ns	ns
Jea Oy-0 Blh-1 Oy-0	Jea	Oy-0	Blh-1	Oy-0	ns	ns	ns	ns	ns
Jea Oy-0 Blh-1 Sha	Jea	Oy-0	Blh-1	Sha	*	***	***	ns	ns
Jea Oy-0 Bur-0 Ct-1	Jea	Oy-0	Bur-0	Ct-1	ns	***	ns	ns	ns
Jea Oy-0 Bur-0 Cvi-0	Jea	Oy-0	Bur-0	Cvi-0	NA	***	ns	ns	ns
Jea Oy-0 Bur-0 Ita-0	Jea	Oy-0	Bur-0	Ita-0	NA	NA	NA	NA	ns
Jea Oy-0 Bur-0 Jea	Jea	Oy-0	Bur-0	Jea	ns	***	ns	ns	ns
Jea Oy-0 Bur-0 Oy-0	Jea	Oy-0	Bur-0	Oy-0	***	***	ns	ns	**
Jea Oy-0 Bur-0 Sha	Jea	Oy-0	Bur-0	Sha	ns	***	***	ns	ns
Jea Oy-0 Ct-1 Cvi-0	Jea	Oy-0	Ct-1	Cvi-0	NA	ns	ns	***	ns
Jea Oy-0 Ct-1 Ita-0	Jea	Oy-0	Ct-1	Ita-0	NA	NA	NA	NA	ns
Jea Oy-0 Ct-1 Jea	Jea	Oy-0	Ct-1	Jea	ns	ns	ns	ns	ns
Jea Oy-0 Ct-1 Oy-0	Jea	Oy-0	Ct-1	Oy-0	ns	ns	ns	ns	ns
Jea Oy-0 Ct-1 Sha	Jea	Oy-0	Ct-1	Sha	ns	***	***	ns	ns
Jea Oy-0 Cvi-0 Ita-0	Jea	Oy-0	Cvi-0	Ita-0	NA	NA	NA	NA	ns
Jea Oy-0 Cvi-0 Jea	Jea	Oy-0	Cvi-0	Jea	NA	ns	ns	ns	ns
Jea Oy-0 Cvi-0 Oy-0	Jea	Oy-0	Cvi-0	Oy-0	NA	ns	ns	***	**
Jea Oy-0 Cvi-0 Sha	Jea	Oy-0	Cvi-0	Sha	NA	**	**	***	ns
Jea Oy-0 Ita-0 Jea	Jea	Oy-0	Ita-0	Jea	NA	NA	NA	NA	ns
Jea Oy-0 Ita-0 Oy-0	Jea	Oy-0	Ita-0	Oy-0	NA	NA	NA	NA	ns
Jea Oy-0 Ita-0 Sha	Jea	Oy-0	Ita-0	Sha	NA	NA	NA	NA	ns
Jea Oy-0 Jea Oy-0	Jea	Oy-0	Jea	Oy-0	ns	ns	ns	ns	***
Jea Oy-0 Jea Sha	Jea	Oy-0	Jea	Sha	ns	***	*	ns	ns
Jea Oy-0 Oy-0 Sha	Jea	Oy-0	Oy-0	Sha	***	ns	*	ns	ns
Jea Sha Blh-1 Bur-0	Jea	Sha	Blh-1	Bur-0	ns	ns	ns	***	ns
Jea Sha Blh-1 Ct-1	Jea	Sha	Blh-1	Ct-1	ns	***	***	***	ns
Jea Sha Blh-1 Cvi-0	Jea	Sha	Blh-1	Cvi-0	NA	NA	NA	NA	ns
Jea Sha Blh-1 Ita-0	Jea	Sha	Blh-1	Ita-0	NA	NA	NA	NA	ns
Jea Sha Blh-1 Jea	Jea	Sha	Blh-1	Jea	ns	ns	***	***	ns
Jea Sha Blh-1 Oy-0	Jea	Sha	Blh-1	Oy-0	ns	**	***	***	ns
Jea Sha Blh-1 Sha	Jea	Sha	Blh-1	Sha	ns	ns	***	***	ns
Jea Sha Bur-0 Ct-1	Jea	Sha	Bur-0	Ct-1	ns	***	*	ns	ns
Jea Sha Bur-0 Cvi-0	Jea	Sha	Bur-0	Cvi-0	NA	NA	NA	NA	ns
Jea Sha Bur-0 Ita-0	Jea	Sha	Bur-0	Ita-0	NA	NA	NA	NA	ns
Jea Sha Bur-0 Jea	Jea	Sha	Bur-0	Jea	***	ns	*	ns	ns
Jea Sha Bur-0 Oy-0	Jea	Sha	Bur-0	Oy-0	***	*	**	ns	ns
Jea Sha Bur-0 Sha	Jea	Sha	Bur-0	Sha	***	ns	*	ns	ns
Jea Sha Ct-1 Cvi-0	Jea	Sha	Ct-1	Cvi-0	NA	NA	NA	NA	ns
Jea Sha Ct-1 Ita-0	Jea	Sha	Ct-1	Ita-0	NA	NA	NA	NA	ns
Jea Sha Ct-1 Jea	Jea	Sha	Ct-1	Jea	ns	ns	ns	ns	ns
Jea Sha Ct-1 Oy-0	Jea	Sha	Ct-1	Oy-0	ns	ns	ns	ns	ns
Jea Sha Ct-1 Sha	Jea	Sha	Ct-1	Sha	ns	ns	ns	ns	ns
Jea Sha Cvi-0 Ita-0	Jea	Sha	Cvi-0	Ita-0	NA	NA	NA	NA	ns
Jea Sha Cvi-0 Jea	Jea	Sha	Cvi-0	Jea	NA	NA	NA	NA	***
Jea Sha Cvi-0 Oy-0	Jea	Sha	Cvi-0	Oy-0	NA	NA	NA	NA	ns
Jea Sha Cvi-0 Sha	Jea	Sha	Cvi-0	Sha	NA	NA	NA	NA	**
Jea Sha Ita-0 Jea	Jea	Sha	Ita-0	Jea	NA	NA	NA	NA	ns
Jea Sha Ita-0 Oy-0	Jea	Sha	Ita-0	Oy-0	NA	NA	NA	NA	ns
Jea Sha Ita-0 Sha	Jea	Sha	Ita-0	Sha	NA	NA	NA	NA	ns
Jea Sha Jea Oy-0	Jea	Sha	Jea	Oy-0	ns	ns	ns	ns	ns
Jea Sha Jea Sha	Jea	Sha	Jea	Sha	ns	ns	ns	ns	ns
Jea Sha Oy-0 Sha	Jea	Sha	Oy-0	Sha	ns	ns	ns	ns	ns
Oy-0 Sha Blh-1 Bur-0	Oy-0	Sha	Blh-1	Bur-0	ns	***	**	***	ns
Oy-0 Sha Blh-1 Ct-1	Oy-0	Sha	Blh-1	Ct-1	ns	***	***	***	ns
Oy-0 Sha Blh-1 Cvi-0	Oy-0	Sha	Blh-1	Cvi-0	NA	NA	NA	NA	**
Oy-0 Sha Blh-1 Ita-0	Oy-0	Sha	Blh-1	Ita-0	NA	NA	NA	NA	ns
Oy-0 Sha Blh-1 Jea	Oy-0	Sha	Blh-1	Jea	ns	ns	***	***	ns
Oy-0 Sha Blh-1 Oy-0	Oy-0	Sha	Blh-1	Oy-0	ns	ns	***	***	ns
Oy-0 Sha Blh-1 Sha	Oy-0	Sha	Blh-1	Sha	**	ns	*	***	ns
Oy-0 Sha Bur-0 Ct-1	Oy-0	Sha	Bur-0	Ct-1	ns	ns	ns	ns	ns
Oy-0 Sha Bur-0 Cvi-0	Oy-0	Sha	Bur-0	Cvi-0	NA	NA	NA	NA	ns
Oy-0 Sha Bur-0 Ita-0	Oy-0	Sha	Bur-0	Ita-0	NA	NA	NA	NA	ns
Oy-0 Sha Bur-0 Jea	Oy-0	Sha	Bur-0	Jea	***	ns	ns	ns	ns
Oy-0 Sha Bur-0 Oy-0	Oy-0	Sha	Bur-0	Oy-0	ns	**	ns	ns	*
Oy-0 Sha Bur-0 Sha	Oy-0	Sha	Bur-0	Sha	***	***	ns	ns	ns
Oy-0 Sha Ct-1 Cvi-0	Oy-0	Sha	Ct-1	Cvi-0	NA	NA	NA	NA	ns
Oy-0 Sha Ct-1 Ita-0	Oy-0	Sha	Ct-1	Ita-0	NA	NA	NA	NA	ns
Oy-0 Sha Ct-1 Jea	Oy-0	Sha	Ct-1	Jea	*	ns	ns	ns	ns
Oy-0 Sha Ct-1 Oy-0	Oy-0	Sha	Ct-1	Oy-0	ns	*	ns	ns	ns
Oy-0 Sha Ct-1 Sha	Oy-0	Sha	Ct-1	Sha	***	***	***	ns	ns
Oy-0 Sha Cvi-0 Ita-0	Oy-0	Sha	Cvi-0	Ita-0	NA	NA	NA	NA	*
Oy-0 Sha Cvi-0 Jea	Oy-0	Sha	Cvi-0	Jea	NA	NA	NA	NA	*
Oy-0 Sha Cvi-0 Oy-0	Oy-0	Sha	Cvi-0	Oy-0	NA	NA	NA	NA	***
Oy-0 Sha Cvi-0 Sha	Oy-0	Sha	Cvi-0	Sha	NA	NA	NA	NA	***
Oy-0 Sha Ita-0 Jea	Oy-0	Sha	Ita-0	Jea	NA	NA	NA	NA	ns
Oy-0 Sha Ita-0 Oy-0	Oy-0	Sha	Ita-0	Oy-0	NA	NA	NA	NA	ns
Oy-0 Sha Ita-0 Sha	Oy-0	Sha	Ita-0	Sha	NA	NA	NA	NA	ns
Oy-0 Sha Jea Oy-0	Oy-0	Sha	Jea	Oy-0	ns	ns	ns	ns	ns
Oy-0 Sha Jea Sha	Oy-0	Sha	Jea	Sha	ns	***	**	**	ns
Oy-0 Sha Oy-0 Sha	Oy-0	Sha	Oy-0	Sha	***	***	***	ns	ns
