# Supplementary material for: Novel Cytonuclear Combinations Modify Arabidopsis thaliana Seed Physiology and Vigor
Source: Front Plant Sci. 2019 Feb 5;10:32. doi: 10.3389/fpls.2019.00032 (PMC6370702; doi:10.3389/fpls.2019.00032)
Supplement: Supplementary file 5 [file Table_5.xlsx]

## Sheet: dataset2
#Table S5: dataset 2
Experiment	Genotype.code	Nucleus	Cytoplasm	Salt.presence	Salt.concentration	Replicate	Seed.number	Time	Success
49	43CV	Sha	Oy-0	0	0	R1	76	24	39
49	43CV	Sha	Oy-0	0	0	R1	76	28	53
49	43CV	Sha	Oy-0	0	0	R1	76	32	68
49	43CV	Sha	Oy-0	0	0	R1	76	48	72
49	43CV	Sha	Oy-0	0	0	R1	76	72	72
49	43CV	Sha	Oy-0	0	0	R2	64	24	10
49	43CV	Sha	Oy-0	0	0	R2	64	28	26
49	43CV	Sha	Oy-0	0	0	R2	64	32	43
49	43CV	Sha	Oy-0	0	0	R2	64	48	62
49	43CV	Sha	Oy-0	0	0	R2	64	72	62
49	56CV	Sha	Jea	0	0	R1	98	24	59
49	56CV	Sha	Jea	0	0	R1	98	28	72
49	56CV	Sha	Jea	0	0	R1	98	32	92
49	56CV	Sha	Jea	0	0	R1	98	48	95
49	56CV	Sha	Jea	0	0	R1	98	72	95
49	56CV	Sha	Jea	0	0	R2	100	24	22
49	56CV	Sha	Jea	0	0	R2	100	28	36
49	56CV	Sha	Jea	0	0	R2	100	32	61
49	56CV	Sha	Jea	0	0	R2	100	48	94
49	56CV	Sha	Jea	0	0	R2	100	72	94
49	70CV	Sha	Cvi-0	0	0	R1	72	24	39
49	70CV	Sha	Cvi-0	0	0	R1	72	28	64
49	70CV	Sha	Cvi-0	0	0	R1	72	32	68
49	70CV	Sha	Cvi-0	0	0	R1	72	48	71
49	70CV	Sha	Cvi-0	0	0	R1	72	72	71
49	70CV	Sha	Cvi-0	0	0	R2	104	24	33
49	70CV	Sha	Cvi-0	0	0	R2	104	28	52
49	70CV	Sha	Cvi-0	0	0	R2	104	32	77
49	70CV	Sha	Cvi-0	0	0	R2	104	48	102
49	70CV	Sha	Cvi-0	0	0	R2	104	72	102
49	77CV	Sha	Ct-1	0	0	R1	84	24	58
49	77CV	Sha	Ct-1	0	0	R1	84	28	71
49	77CV	Sha	Ct-1	0	0	R1	84	32	80
49	77CV	Sha	Ct-1	0	0	R1	84	48	83
49	77CV	Sha	Ct-1	0	0	R1	84	72	83
49	77CV	Sha	Ct-1	0	0	R2	77	24	29
49	77CV	Sha	Ct-1	0	0	R2	77	28	37
49	77CV	Sha	Ct-1	0	0	R2	77	32	51
49	77CV	Sha	Ct-1	0	0	R2	77	48	71
49	77CV	Sha	Ct-1	0	0	R2	77	72	71
49	84CV	Sha	Bur-0	0	0	R1	73	24	52
49	84CV	Sha	Bur-0	0	0	R1	73	28	61
49	84CV	Sha	Bur-0	0	0	R1	73	32	70
49	84CV	Sha	Bur-0	0	0	R1	73	48	72
49	84CV	Sha	Bur-0	0	0	R1	73	72	72
49	84CV	Sha	Bur-0	0	0	R2	92	24	32
49	84CV	Sha	Bur-0	0	0	R2	92	28	50
49	84CV	Sha	Bur-0	0	0	R2	92	32	72
49	84CV	Sha	Bur-0	0	0	R2	92	48	90
49	84CV	Sha	Bur-0	0	0	R2	92	72	90
49	91CV	Sha	Blh-1	0	0	R1	99	24	82
49	91CV	Sha	Blh-1	0	0	R1	99	28	90
49	91CV	Sha	Blh-1	0	0	R1	99	32	99
49	91CV	Sha	Blh-1	0	0	R1	99	48	99
49	91CV	Sha	Blh-1	0	0	R1	99	72	99
49	91CV	Sha	Blh-1	0	0	R2	94	24	51
49	91CV	Sha	Blh-1	0	0	R2	94	28	78
49	91CV	Sha	Blh-1	0	0	R2	94	32	85
49	91CV	Sha	Blh-1	0	0	R2	94	48	92
49	91CV	Sha	Blh-1	0	0	R2	94	72	92
49	98CV	Sha	Ita-0	0	0	R1	67	24	42
49	98CV	Sha	Ita-0	0	0	R1	67	28	57
49	98CV	Sha	Ita-0	0	0	R1	67	32	64
49	98CV	Sha	Ita-0	0	0	R1	67	48	65
49	98CV	Sha	Ita-0	0	0	R1	67	72	65
49	98CV	Sha	Ita-0	0	0	R2	96	24	40
49	98CV	Sha	Ita-0	0	0	R2	96	28	55
49	98CV	Sha	Ita-0	0	0	R2	96	32	80
49	98CV	Sha	Ita-0	0	0	R2	96	48	91
49	98CV	Sha	Ita-0	0	0	R2	96	72	91
49	236AV	Sha	Sha	0	0	R1	74	24	46
49	236AV	Sha	Sha	0	0	R1	74	28	56
49	236AV	Sha	Sha	0	0	R1	74	32	70
49	236AV	Sha	Sha	0	0	R1	74	48	72
49	236AV	Sha	Sha	0	0	R1	74	72	72
49	236AV	Sha	Sha	0	0	R2	94	24	27
49	236AV	Sha	Sha	0	0	R2	94	28	35
49	236AV	Sha	Sha	0	0	R2	94	32	65
49	236AV	Sha	Sha	0	0	R2	94	48	88
49	236AV	Sha	Sha	0	0	R2	94	72	88
49	43CV	Sha	Oy-0	1	100	R1	100	24	0
49	43CV	Sha	Oy-0	1	100	R1	100	28	0
49	43CV	Sha	Oy-0	1	100	R1	100	32	2
49	43CV	Sha	Oy-0	1	100	R1	100	48	15
49	43CV	Sha	Oy-0	1	100	R1	100	72	15
49	43CV	Sha	Oy-0	1	100	R2	102	24	0
49	43CV	Sha	Oy-0	1	100	R2	102	28	0
49	43CV	Sha	Oy-0	1	100	R2	102	32	3
49	43CV	Sha	Oy-0	1	100	R2	102	48	28
49	43CV	Sha	Oy-0	1	100	R2	102	72	28
49	43CV	Sha	Oy-0	1	100	R3	89	24	0
49	43CV	Sha	Oy-0	1	100	R3	89	28	0
49	43CV	Sha	Oy-0	1	100	R3	89	32	2
49	43CV	Sha	Oy-0	1	100	R3	89	48	13
49	43CV	Sha	Oy-0	1	100	R3	89	72	13
49	56CV	Sha	Jea	1	100	R1	91	24	0
49	56CV	Sha	Jea	1	100	R1	91	28	0
49	56CV	Sha	Jea	1	100	R1	91	32	1
49	56CV	Sha	Jea	1	100	R1	91	48	15
49	56CV	Sha	Jea	1	100	R1	91	72	15
49	56CV	Sha	Jea	1	100	R2	85	24	0
49	56CV	Sha	Jea	1	100	R2	85	28	1
49	56CV	Sha	Jea	1	100	R2	85	32	4
49	56CV	Sha	Jea	1	100	R2	85	48	25
49	56CV	Sha	Jea	1	100	R2	85	72	25
49	56CV	Sha	Jea	1	100	R3	112	24	0
49	56CV	Sha	Jea	1	100	R3	112	28	2
49	56CV	Sha	Jea	1	100	R3	112	32	6
49	56CV	Sha	Jea	1	100	R3	112	48	27
49	56CV	Sha	Jea	1	100	R3	112	72	27
49	70CV	Sha	Cvi-0	1	100	R1	106	24	0
49	70CV	Sha	Cvi-0	1	100	R1	106	28	0
49	70CV	Sha	Cvi-0	1	100	R1	106	32	1
49	70CV	Sha	Cvi-0	1	100	R1	106	48	26
49	70CV	Sha	Cvi-0	1	100	R1	106	72	26
49	70CV	Sha	Cvi-0	1	100	R2	96	24	0
49	70CV	Sha	Cvi-0	1	100	R2	96	28	0
49	70CV	Sha	Cvi-0	1	100	R2	96	32	3
49	70CV	Sha	Cvi-0	1	100	R2	96	48	27
49	70CV	Sha	Cvi-0	1	100	R2	96	72	27
49	70CV	Sha	Cvi-0	1	100	R3	95	24	0
49	70CV	Sha	Cvi-0	1	100	R3	95	28	0
49	70CV	Sha	Cvi-0	1	100	R3	95	32	2
49	70CV	Sha	Cvi-0	1	100	R3	95	48	19
49	70CV	Sha	Cvi-0	1	100	R3	95	72	19
49	77CV	Sha	Ct-1	1	100	R1	104	24	0
49	77CV	Sha	Ct-1	1	100	R1	104	28	2
49	77CV	Sha	Ct-1	1	100	R1	104	32	6
49	77CV	Sha	Ct-1	1	100	R1	104	48	40
49	77CV	Sha	Ct-1	1	100	R1	104	72	40
49	77CV	Sha	Ct-1	1	100	R2	78	24	0
49	77CV	Sha	Ct-1	1	100	R2	78	28	5
49	77CV	Sha	Ct-1	1	100	R2	78	32	11
49	77CV	Sha	Ct-1	1	100	R2	78	48	31
49	77CV	Sha	Ct-1	1	100	R2	78	72	31
49	77CV	Sha	Ct-1	1	100	R3	110	24	0
49	77CV	Sha	Ct-1	1	100	R3	110	28	6
49	77CV	Sha	Ct-1	1	100	R3	110	32	11
49	77CV	Sha	Ct-1	1	100	R3	110	48	31
49	77CV	Sha	Ct-1	1	100	R3	110	72	31
49	84CV	Sha	Bur-0	1	100	R1	93	24	0
49	84CV	Sha	Bur-0	1	100	R1	93	28	2
49	84CV	Sha	Bur-0	1	100	R1	93	32	4
49	84CV	Sha	Bur-0	1	100	R1	93	48	25
49	84CV	Sha	Bur-0	1	100	R1	93	72	25
49	84CV	Sha	Bur-0	1	100	R2	89	24	0
49	84CV	Sha	Bur-0	1	100	R2	89	28	1
49	84CV	Sha	Bur-0	1	100	R2	89	32	4
49	84CV	Sha	Bur-0	1	100	R2	89	48	25
49	84CV	Sha	Bur-0	1	100	R2	89	72	25
49	84CV	Sha	Bur-0	1	100	R3	93	24	0
49	84CV	Sha	Bur-0	1	100	R3	93	28	0
49	84CV	Sha	Bur-0	1	100	R3	93	32	5
49	84CV	Sha	Bur-0	1	100	R3	93	48	19
49	84CV	Sha	Bur-0	1	100	R3	93	72	19
49	91CV	Sha	Blh-1	1	100	R1	77	24	0
49	91CV	Sha	Blh-1	1	100	R1	77	28	3
49	91CV	Sha	Blh-1	1	100	R1	77	32	12
49	91CV	Sha	Blh-1	1	100	R1	77	48	57
49	91CV	Sha	Blh-1	1	100	R1	77	72	57
49	91CV	Sha	Blh-1	1	100	R2	105	24	0
49	91CV	Sha	Blh-1	1	100	R2	105	28	1
49	91CV	Sha	Blh-1	1	100	R2	105	32	17
49	91CV	Sha	Blh-1	1	100	R2	105	48	77
49	91CV	Sha	Blh-1	1	100	R2	105	72	77
49	91CV	Sha	Blh-1	1	100	R3	105	24	0
49	91CV	Sha	Blh-1	1	100	R3	105	28	3
49	91CV	Sha	Blh-1	1	100	R3	105	32	14
49	91CV	Sha	Blh-1	1	100	R3	105	48	72
49	91CV	Sha	Blh-1	1	100	R3	105	72	72
49	98CV	Sha	Ita-0	1	100	R1	87	24	0
49	98CV	Sha	Ita-0	1	100	R1	87	28	0
49	98CV	Sha	Ita-0	1	100	R1	87	32	0
49	98CV	Sha	Ita-0	1	100	R1	87	48	6
49	98CV	Sha	Ita-0	1	100	R1	87	72	6
49	98CV	Sha	Ita-0	1	100	R2	86	24	0
49	98CV	Sha	Ita-0	1	100	R2	86	28	0
49	98CV	Sha	Ita-0	1	100	R2	86	32	1
49	98CV	Sha	Ita-0	1	100	R2	86	48	4
49	98CV	Sha	Ita-0	1	100	R2	86	72	4
49	98CV	Sha	Ita-0	1	100	R3	104	24	0
49	98CV	Sha	Ita-0	1	100	R3	104	28	0
49	98CV	Sha	Ita-0	1	100	R3	104	32	1
49	98CV	Sha	Ita-0	1	100	R3	104	48	12
49	98CV	Sha	Ita-0	1	100	R3	104	72	12
49	236AV	Sha	Sha	1	100	R1	92	24	0
49	236AV	Sha	Sha	1	100	R1	92	28	1
49	236AV	Sha	Sha	1	100	R1	92	32	1
49	236AV	Sha	Sha	1	100	R1	92	48	12
49	236AV	Sha	Sha	1	100	R1	92	72	12
49	236AV	Sha	Sha	1	100	R2	69	24	0
49	236AV	Sha	Sha	1	100	R2	69	28	0
49	236AV	Sha	Sha	1	100	R2	69	32	2
49	236AV	Sha	Sha	1	100	R2	69	48	4
49	236AV	Sha	Sha	1	100	R2	69	72	4
49	236AV	Sha	Sha	1	100	R3	79	24	0
49	236AV	Sha	Sha	1	100	R3	79	28	0
49	236AV	Sha	Sha	1	100	R3	79	32	2
49	236AV	Sha	Sha	1	100	R3	79	48	9
49	236AV	Sha	Sha	1	100	R3	79	72	9
72	36CV	Blh-1	Sha	0	0	R1	46	24	0
72	36CV	Blh-1	Sha	0	0	R1	46	28	2
72	36CV	Blh-1	Sha	0	0	R1	46	32	17
72	36CV	Blh-1	Sha	0	0	R1	46	48	42
72	36CV	Blh-1	Sha	0	0	R1	46	72	43
72	36CV	Blh-1	Sha	0	0	R2	76	24	0
72	36CV	Blh-1	Sha	0	0	R2	76	28	9
72	36CV	Blh-1	Sha	0	0	R2	76	32	27
72	36CV	Blh-1	Sha	0	0	R2	76	48	70
72	36CV	Blh-1	Sha	0	0	R2	76	72	72
72	44CV	Blh-1	Oy-0	0	0	R1	58	24	0
72	44CV	Blh-1	Oy-0	0	0	R1	58	28	4
72	44CV	Blh-1	Oy-0	0	0	R1	58	32	27
72	44CV	Blh-1	Oy-0	0	0	R1	58	48	52
72	44CV	Blh-1	Oy-0	0	0	R1	58	72	53
72	44CV	Blh-1	Oy-0	0	0	R2	44	24	0
72	44CV	Blh-1	Oy-0	0	0	R2	44	28	7
72	44CV	Blh-1	Oy-0	0	0	R2	44	32	18
72	44CV	Blh-1	Oy-0	0	0	R2	44	48	42
72	44CV	Blh-1	Oy-0	0	0	R2	44	72	42
72	50CV	Blh-1	Jea	0	0	R1	47	24	0
72	50CV	Blh-1	Jea	0	0	R1	47	28	3
72	50CV	Blh-1	Jea	0	0	R1	47	32	14
72	50CV	Blh-1	Jea	0	0	R1	47	48	41
72	50CV	Blh-1	Jea	0	0	R1	47	72	42
72	50CV	Blh-1	Jea	0	0	R2	84	24	0
72	50CV	Blh-1	Jea	0	0	R2	84	28	5
72	50CV	Blh-1	Jea	0	0	R2	84	32	26
72	50CV	Blh-1	Jea	0	0	R2	84	48	73
72	50CV	Blh-1	Jea	0	0	R2	84	72	76
72	64CV	Blh-1	Cvi-0	0	0	R1	53	24	0
72	64CV	Blh-1	Cvi-0	0	0	R1	53	28	4
72	64CV	Blh-1	Cvi-0	0	0	R1	53	32	20
72	64CV	Blh-1	Cvi-0	0	0	R1	53	48	46
72	64CV	Blh-1	Cvi-0	0	0	R1	53	72	47
72	64CV	Blh-1	Cvi-0	0	0	R2	50	24	0
72	64CV	Blh-1	Cvi-0	0	0	R2	50	28	4
72	64CV	Blh-1	Cvi-0	0	0	R2	50	32	14
72	64CV	Blh-1	Cvi-0	0	0	R2	50	48	43
72	64CV	Blh-1	Cvi-0	0	0	R2	50	72	43
72	71CV	Blh-1	Ct-1	0	0	R1	56	24	1
72	71CV	Blh-1	Ct-1	0	0	R1	56	28	2
72	71CV	Blh-1	Ct-1	0	0	R1	56	32	20
72	71CV	Blh-1	Ct-1	0	0	R1	56	48	47
72	71CV	Blh-1	Ct-1	0	0	R1	56	72	47
72	71CV	Blh-1	Ct-1	0	0	R2	71	24	0
72	71CV	Blh-1	Ct-1	0	0	R2	71	28	7
72	71CV	Blh-1	Ct-1	0	0	R2	71	32	31
72	71CV	Blh-1	Ct-1	0	0	R2	71	48	65
72	71CV	Blh-1	Ct-1	0	0	R2	71	72	68
72	78CV	Blh-1	Bur-0	0	0	R1	52	24	0
72	78CV	Blh-1	Bur-0	0	0	R1	52	28	8
72	78CV	Blh-1	Bur-0	0	0	R1	52	32	21
72	78CV	Blh-1	Bur-0	0	0	R1	52	48	44
72	78CV	Blh-1	Bur-0	0	0	R1	52	72	46
72	78CV	Blh-1	Bur-0	0	0	R2	67	24	0
72	78CV	Blh-1	Bur-0	0	0	R2	67	28	11
72	78CV	Blh-1	Bur-0	0	0	R2	67	32	29
72	78CV	Blh-1	Bur-0	0	0	R2	67	48	62
72	78CV	Blh-1	Bur-0	0	0	R2	67	72	63
72	92CV	Blh-1	Ita-0	0	0	R1	76	24	0
72	92CV	Blh-1	Ita-0	0	0	R1	76	28	4
72	92CV	Blh-1	Ita-0	0	0	R1	76	32	27
72	92CV	Blh-1	Ita-0	0	0	R1	76	48	68
72	92CV	Blh-1	Ita-0	0	0	R1	76	72	71
72	92CV	Blh-1	Ita-0	0	0	R2	96	24	1
72	92CV	Blh-1	Ita-0	0	0	R2	96	28	8
72	92CV	Blh-1	Ita-0	0	0	R2	96	32	40
72	92CV	Blh-1	Ita-0	0	0	R2	96	48	90
72	92CV	Blh-1	Ita-0	0	0	R2	96	72	92
72	180AV	Blh-1	Blh-1	0	0	R1	49	24	1
72	180AV	Blh-1	Blh-1	0	0	R1	49	28	16
72	180AV	Blh-1	Blh-1	0	0	R1	49	32	32
72	180AV	Blh-1	Blh-1	0	0	R1	49	48	44
72	180AV	Blh-1	Blh-1	0	0	R1	49	72	45
72	180AV	Blh-1	Blh-1	0	0	R2	87	24	1
72	180AV	Blh-1	Blh-1	0	0	R2	87	28	24
72	180AV	Blh-1	Blh-1	0	0	R2	87	32	58
72	180AV	Blh-1	Blh-1	0	0	R2	87	48	85
72	180AV	Blh-1	Blh-1	0	0	R2	87	72	85
72	36CV	Blh-1	Sha	1	50	R1	79	24	0
72	36CV	Blh-1	Sha	1	50	R1	79	28	0
72	36CV	Blh-1	Sha	1	50	R1	79	32	0
72	36CV	Blh-1	Sha	1	50	R1	79	48	21
72	36CV	Blh-1	Sha	1	50	R1	79	72	31
72	36CV	Blh-1	Sha	1	50	R2	109	24	0
72	36CV	Blh-1	Sha	1	50	R2	109	28	0
72	36CV	Blh-1	Sha	1	50	R2	109	32	0
72	36CV	Blh-1	Sha	1	50	R2	109	48	22
72	36CV	Blh-1	Sha	1	50	R2	109	72	38
72	36CV	Blh-1	Sha	1	50	R3	103	24	0
72	36CV	Blh-1	Sha	1	50	R3	103	28	0
72	36CV	Blh-1	Sha	1	50	R3	103	32	0
72	36CV	Blh-1	Sha	1	50	R3	103	48	21
72	36CV	Blh-1	Sha	1	50	R3	103	72	32
72	44CV	Blh-1	Oy-0	1	50	R1	93	24	0
72	44CV	Blh-1	Oy-0	1	50	R1	93	28	0
72	44CV	Blh-1	Oy-0	1	50	R1	93	32	0
72	44CV	Blh-1	Oy-0	1	50	R1	93	48	25
72	44CV	Blh-1	Oy-0	1	50	R1	93	72	32
72	44CV	Blh-1	Oy-0	1	50	R2	95	24	0
72	44CV	Blh-1	Oy-0	1	50	R2	95	28	0
72	44CV	Blh-1	Oy-0	1	50	R2	95	32	0
72	44CV	Blh-1	Oy-0	1	50	R2	95	48	27
72	44CV	Blh-1	Oy-0	1	50	R2	95	72	36
72	44CV	Blh-1	Oy-0	1	50	R3	102	24	0
72	44CV	Blh-1	Oy-0	1	50	R3	102	28	0
72	44CV	Blh-1	Oy-0	1	50	R3	102	32	0
72	44CV	Blh-1	Oy-0	1	50	R3	102	48	20
72	44CV	Blh-1	Oy-0	1	50	R3	102	72	31
72	50CV	Blh-1	Jea	1	50	R1	154	24	0
72	50CV	Blh-1	Jea	1	50	R1	154	28	0
72	50CV	Blh-1	Jea	1	50	R1	154	32	0
72	50CV	Blh-1	Jea	1	50	R1	154	48	38
72	50CV	Blh-1	Jea	1	50	R1	154	72	59
72	50CV	Blh-1	Jea	1	50	R2	98	24	0
72	50CV	Blh-1	Jea	1	50	R2	98	28	0
72	50CV	Blh-1	Jea	1	50	R2	98	32	0
72	50CV	Blh-1	Jea	1	50	R2	98	48	23
72	50CV	Blh-1	Jea	1	50	R2	98	72	32
72	50CV	Blh-1	Jea	1	50	R3	136	24	0
72	50CV	Blh-1	Jea	1	50	R3	136	28	0
72	50CV	Blh-1	Jea	1	50	R3	136	32	0
72	50CV	Blh-1	Jea	1	50	R3	136	48	26
72	50CV	Blh-1	Jea	1	50	R3	136	72	46
72	64CV	Blh-1	Cvi-0	1	50	R1	97	24	0
72	64CV	Blh-1	Cvi-0	1	50	R1	97	28	0
72	64CV	Blh-1	Cvi-0	1	50	R1	97	32	0
72	64CV	Blh-1	Cvi-0	1	50	R1	97	48	23
72	64CV	Blh-1	Cvi-0	1	50	R1	97	72	27
72	64CV	Blh-1	Cvi-0	1	50	R2	131	24	0
72	64CV	Blh-1	Cvi-0	1	50	R2	131	28	0
72	64CV	Blh-1	Cvi-0	1	50	R2	131	32	0
72	64CV	Blh-1	Cvi-0	1	50	R2	131	48	22
72	64CV	Blh-1	Cvi-0	1	50	R2	131	72	31
72	64CV	Blh-1	Cvi-0	1	50	R3	123	24	0
72	64CV	Blh-1	Cvi-0	1	50	R3	123	28	0
72	64CV	Blh-1	Cvi-0	1	50	R3	123	32	0
72	64CV	Blh-1	Cvi-0	1	50	R3	123	48	29
72	64CV	Blh-1	Cvi-0	1	50	R3	123	72	49
72	71CV	Blh-1	Ct-1	1	50	R1	81	24	0
72	71CV	Blh-1	Ct-1	1	50	R1	81	28	0
72	71CV	Blh-1	Ct-1	1	50	R1	81	32	0
72	71CV	Blh-1	Ct-1	1	50	R1	81	48	25
72	71CV	Blh-1	Ct-1	1	50	R1	81	72	41
72	71CV	Blh-1	Ct-1	1	50	R2	73	24	0
72	71CV	Blh-1	Ct-1	1	50	R2	73	28	0
72	71CV	Blh-1	Ct-1	1	50	R2	73	32	0
72	71CV	Blh-1	Ct-1	1	50	R2	73	48	23
72	71CV	Blh-1	Ct-1	1	50	R2	73	72	35
72	71CV	Blh-1	Ct-1	1	50	R3	75	24	0
72	71CV	Blh-1	Ct-1	1	50	R3	75	28	0
72	71CV	Blh-1	Ct-1	1	50	R3	75	32	0
72	71CV	Blh-1	Ct-1	1	50	R3	75	48	23
72	71CV	Blh-1	Ct-1	1	50	R3	75	72	40
72	78CV	Blh-1	Bur-0	1	50	R1	82	24	0
72	78CV	Blh-1	Bur-0	1	50	R1	82	28	0
72	78CV	Blh-1	Bur-0	1	50	R1	82	32	0
72	78CV	Blh-1	Bur-0	1	50	R1	82	48	15
72	78CV	Blh-1	Bur-0	1	50	R1	82	72	29
72	78CV	Blh-1	Bur-0	1	50	R2	128	24	0
72	78CV	Blh-1	Bur-0	1	50	R2	128	28	0
72	78CV	Blh-1	Bur-0	1	50	R2	128	32	0
72	78CV	Blh-1	Bur-0	1	50	R2	128	48	29
72	78CV	Blh-1	Bur-0	1	50	R2	128	72	49
72	78CV	Blh-1	Bur-0	1	50	R3	111	24	0
72	78CV	Blh-1	Bur-0	1	50	R3	111	28	0
72	78CV	Blh-1	Bur-0	1	50	R3	111	32	0
72	78CV	Blh-1	Bur-0	1	50	R3	111	48	23
72	78CV	Blh-1	Bur-0	1	50	R3	111	72	37
72	92CV	Blh-1	Ita-0	1	50	R1	78	24	0
72	92CV	Blh-1	Ita-0	1	50	R1	78	28	0
72	92CV	Blh-1	Ita-0	1	50	R1	78	32	0
72	92CV	Blh-1	Ita-0	1	50	R1	78	48	17
72	92CV	Blh-1	Ita-0	1	50	R1	78	72	29
72	92CV	Blh-1	Ita-0	1	50	R2	124	24	0
72	92CV	Blh-1	Ita-0	1	50	R2	124	28	0
72	92CV	Blh-1	Ita-0	1	50	R2	124	32	0
72	92CV	Blh-1	Ita-0	1	50	R2	124	48	38
72	92CV	Blh-1	Ita-0	1	50	R2	124	72	57
72	92CV	Blh-1	Ita-0	1	50	R3	116	24	0
72	92CV	Blh-1	Ita-0	1	50	R3	116	28	0
72	92CV	Blh-1	Ita-0	1	50	R3	116	32	0
72	92CV	Blh-1	Ita-0	1	50	R3	116	48	31
72	92CV	Blh-1	Ita-0	1	50	R3	116	72	51
72	180AV	Blh-1	Blh-1	1	50	R1	71	24	0
72	180AV	Blh-1	Blh-1	1	50	R1	71	28	0
72	180AV	Blh-1	Blh-1	1	50	R1	71	32	0
72	180AV	Blh-1	Blh-1	1	50	R1	71	48	28
72	180AV	Blh-1	Blh-1	1	50	R1	71	72	42
72	180AV	Blh-1	Blh-1	1	50	R2	87	24	0
72	180AV	Blh-1	Blh-1	1	50	R2	87	28	0
72	180AV	Blh-1	Blh-1	1	50	R2	87	32	0
72	180AV	Blh-1	Blh-1	1	50	R2	87	48	41
72	180AV	Blh-1	Blh-1	1	50	R2	87	72	56
72	180AV	Blh-1	Blh-1	1	50	R3	127	24	0
72	180AV	Blh-1	Blh-1	1	50	R3	127	28	0
72	180AV	Blh-1	Blh-1	1	50	R3	127	32	0
72	180AV	Blh-1	Blh-1	1	50	R3	127	48	56
72	180AV	Blh-1	Blh-1	1	50	R3	127	72	80
72	99CV	Ita-0	Blh-1	0	0	R1	52	24	6
72	99CV	Ita-0	Blh-1	0	0	R1	52	28	25
72	99CV	Ita-0	Blh-1	0	0	R1	52	32	48
72	99CV	Ita-0	Blh-1	0	0	R1	52	48	51
72	99CV	Ita-0	Blh-1	0	0	R1	52	72	51
72	99CV	Ita-0	Blh-1	0	0	R2	50	24	5
72	99CV	Ita-0	Blh-1	0	0	R2	50	28	25
72	99CV	Ita-0	Blh-1	0	0	R2	50	32	48
72	99CV	Ita-0	Blh-1	0	0	R2	50	48	50
72	99CV	Ita-0	Blh-1	0	0	R2	50	72	50
72	100CV	Ita-0	Bur-0	0	0	R1	45	24	5
72	100CV	Ita-0	Bur-0	0	0	R1	45	28	25
72	100CV	Ita-0	Bur-0	0	0	R1	45	32	38
72	100CV	Ita-0	Bur-0	0	0	R1	45	48	44
72	100CV	Ita-0	Bur-0	0	0	R1	45	72	44
72	100CV	Ita-0	Bur-0	0	0	R2	68	24	14
72	100CV	Ita-0	Bur-0	0	0	R2	68	28	49
72	100CV	Ita-0	Bur-0	0	0	R2	68	32	62
72	100CV	Ita-0	Bur-0	0	0	R2	68	48	66
72	100CV	Ita-0	Bur-0	0	0	R2	68	72	66
72	101CV	Ita-0	Ct-1	0	0	R1	47	24	6
72	101CV	Ita-0	Ct-1	0	0	R1	47	28	29
72	101CV	Ita-0	Ct-1	0	0	R1	47	32	44
72	101CV	Ita-0	Ct-1	0	0	R1	47	48	47
72	101CV	Ita-0	Ct-1	0	0	R1	47	72	47
72	101CV	Ita-0	Ct-1	0	0	R2	77	24	19
72	101CV	Ita-0	Ct-1	0	0	R2	77	28	48
72	101CV	Ita-0	Ct-1	0	0	R2	77	32	70
72	101CV	Ita-0	Ct-1	0	0	R2	77	48	76
72	101CV	Ita-0	Ct-1	0	0	R2	77	72	76
72	102CV	Ita-0	Cvi-0	0	0	R1	46	24	12
72	102CV	Ita-0	Cvi-0	0	0	R1	46	28	31
72	102CV	Ita-0	Cvi-0	0	0	R1	46	32	41
72	102CV	Ita-0	Cvi-0	0	0	R1	46	48	46
72	102CV	Ita-0	Cvi-0	0	0	R1	46	72	46
72	102CV	Ita-0	Cvi-0	0	0	R2	61	24	14
72	102CV	Ita-0	Cvi-0	0	0	R2	61	28	42
72	102CV	Ita-0	Cvi-0	0	0	R2	61	32	57
72	102CV	Ita-0	Cvi-0	0	0	R2	61	48	60
72	102CV	Ita-0	Cvi-0	0	0	R2	61	72	60
72	103CV	Ita-0	Jea	0	0	R1	56	24	8
72	103CV	Ita-0	Jea	0	0	R1	56	28	37
72	103CV	Ita-0	Jea	0	0	R1	56	32	55
72	103CV	Ita-0	Jea	0	0	R1	56	48	55
72	103CV	Ita-0	Jea	0	0	R1	56	72	55
72	103CV	Ita-0	Jea	0	0	R2	51	24	13
72	103CV	Ita-0	Jea	0	0	R2	51	28	39
72	103CV	Ita-0	Jea	0	0	R2	51	32	49
72	103CV	Ita-0	Jea	0	0	R2	51	48	51
72	103CV	Ita-0	Jea	0	0	R2	51	72	51
72	104CV	Ita-0	Oy-0	0	0	R1	43	24	6
72	104CV	Ita-0	Oy-0	0	0	R1	43	28	26
72	104CV	Ita-0	Oy-0	0	0	R1	43	32	42
72	104CV	Ita-0	Oy-0	0	0	R1	43	48	42
72	104CV	Ita-0	Oy-0	0	0	R1	43	72	42
72	104CV	Ita-0	Oy-0	0	0	R2	63	24	15
72	104CV	Ita-0	Oy-0	0	0	R2	63	28	51
72	104CV	Ita-0	Oy-0	0	0	R2	63	32	62
72	104CV	Ita-0	Oy-0	0	0	R2	63	48	62
72	104CV	Ita-0	Oy-0	0	0	R2	63	72	62
72	105CV	Ita-0	Sha	0	0	R1	46	24	10
72	105CV	Ita-0	Sha	0	0	R1	46	28	27
72	105CV	Ita-0	Sha	0	0	R1	46	32	43
72	105CV	Ita-0	Sha	0	0	R1	46	48	44
72	105CV	Ita-0	Sha	0	0	R1	46	72	44
72	105CV	Ita-0	Sha	0	0	R2	67	24	14
72	105CV	Ita-0	Sha	0	0	R2	67	28	48
72	105CV	Ita-0	Sha	0	0	R2	67	32	62
72	105CV	Ita-0	Sha	0	0	R2	67	48	65
72	105CV	Ita-0	Sha	0	0	R2	67	72	65
72	157AV	Ita-0	Ita-0	0	0	R1	53	24	5
72	157AV	Ita-0	Ita-0	0	0	R1	53	28	26
72	157AV	Ita-0	Ita-0	0	0	R1	53	32	51
72	157AV	Ita-0	Ita-0	0	0	R1	53	48	51
72	157AV	Ita-0	Ita-0	0	0	R1	53	72	51
72	157AV	Ita-0	Ita-0	0	0	R2	57	24	6
72	157AV	Ita-0	Ita-0	0	0	R2	57	28	45
72	157AV	Ita-0	Ita-0	0	0	R2	57	32	56
72	157AV	Ita-0	Ita-0	0	0	R2	57	48	56
72	157AV	Ita-0	Ita-0	0	0	R2	57	72	56
72	99CV	Ita-0	Blh-1	1	50	R1	61	24	0
72	99CV	Ita-0	Blh-1	1	50	R1	61	28	0
72	99CV	Ita-0	Blh-1	1	50	R1	61	32	0
72	99CV	Ita-0	Blh-1	1	50	R1	61	48	18
72	99CV	Ita-0	Blh-1	1	50	R1	61	72	20
72	99CV	Ita-0	Blh-1	1	50	R2	67	24	0
72	99CV	Ita-0	Blh-1	1	50	R2	67	28	0
72	99CV	Ita-0	Blh-1	1	50	R2	67	32	0
72	99CV	Ita-0	Blh-1	1	50	R2	67	48	27
72	99CV	Ita-0	Blh-1	1	50	R2	67	72	30
72	99CV	Ita-0	Blh-1	1	50	R3	69	24	0
72	99CV	Ita-0	Blh-1	1	50	R3	69	28	0
72	99CV	Ita-0	Blh-1	1	50	R3	69	32	1
72	99CV	Ita-0	Blh-1	1	50	R3	69	48	23
72	99CV	Ita-0	Blh-1	1	50	R3	69	72	24
72	100CV	Ita-0	Bur-0	1	50	R1	50	24	0
72	100CV	Ita-0	Bur-0	1	50	R1	50	28	0
72	100CV	Ita-0	Bur-0	1	50	R1	50	32	3
72	100CV	Ita-0	Bur-0	1	50	R1	50	48	28
72	100CV	Ita-0	Bur-0	1	50	R1	50	72	33
72	100CV	Ita-0	Bur-0	1	50	R2	57	24	0
72	100CV	Ita-0	Bur-0	1	50	R2	57	28	1
72	100CV	Ita-0	Bur-0	1	50	R2	57	32	5
72	100CV	Ita-0	Bur-0	1	50	R2	57	48	23
72	100CV	Ita-0	Bur-0	1	50	R2	57	72	28
72	100CV	Ita-0	Bur-0	1	50	R3	74	24	0
72	100CV	Ita-0	Bur-0	1	50	R3	74	28	0
72	100CV	Ita-0	Bur-0	1	50	R3	74	32	5
72	100CV	Ita-0	Bur-0	1	50	R3	74	48	32
72	100CV	Ita-0	Bur-0	1	50	R3	74	72	40
72	101CV	Ita-0	Ct-1	1	50	R1	58	24	0
72	101CV	Ita-0	Ct-1	1	50	R1	58	28	0
72	101CV	Ita-0	Ct-1	1	50	R1	58	32	5
72	101CV	Ita-0	Ct-1	1	50	R1	58	48	40
72	101CV	Ita-0	Ct-1	1	50	R1	58	72	44
72	101CV	Ita-0	Ct-1	1	50	R2	83	24	0
72	101CV	Ita-0	Ct-1	1	50	R2	83	28	0
72	101CV	Ita-0	Ct-1	1	50	R2	83	32	11
72	101CV	Ita-0	Ct-1	1	50	R2	83	48	55
72	101CV	Ita-0	Ct-1	1	50	R2	83	72	61
72	101CV	Ita-0	Ct-1	1	50	R3	92	24	0
72	101CV	Ita-0	Ct-1	1	50	R3	92	28	1
72	101CV	Ita-0	Ct-1	1	50	R3	92	32	20
72	101CV	Ita-0	Ct-1	1	50	R3	92	48	71
72	101CV	Ita-0	Ct-1	1	50	R3	92	72	74
72	102CV	Ita-0	Cvi-0	1	50	R1	43	24	0
72	102CV	Ita-0	Cvi-0	1	50	R1	43	28	1
72	102CV	Ita-0	Cvi-0	1	50	R1	43	32	6
72	102CV	Ita-0	Cvi-0	1	50	R1	43	48	27
72	102CV	Ita-0	Cvi-0	1	50	R1	43	72	28
72	102CV	Ita-0	Cvi-0	1	50	R2	46	24	0
72	102CV	Ita-0	Cvi-0	1	50	R2	46	28	3
72	102CV	Ita-0	Cvi-0	1	50	R2	46	32	7
72	102CV	Ita-0	Cvi-0	1	50	R2	46	48	28
72	102CV	Ita-0	Cvi-0	1	50	R2	46	72	34
72	102CV	Ita-0	Cvi-0	1	50	R3	75	24	0
72	102CV	Ita-0	Cvi-0	1	50	R3	75	28	4
72	102CV	Ita-0	Cvi-0	1	50	R3	75	32	10
72	102CV	Ita-0	Cvi-0	1	50	R3	75	48	40
72	102CV	Ita-0	Cvi-0	1	50	R3	75	72	48
72	103CV	Ita-0	Jea	1	50	R1	62	24	0
72	103CV	Ita-0	Jea	1	50	R1	62	28	1
72	103CV	Ita-0	Jea	1	50	R1	62	32	3
72	103CV	Ita-0	Jea	1	50	R1	62	48	39
72	103CV	Ita-0	Jea	1	50	R1	62	72	43
72	103CV	Ita-0	Jea	1	50	R2	59	24	0
72	103CV	Ita-0	Jea	1	50	R2	59	28	2
72	103CV	Ita-0	Jea	1	50	R2	59	32	6
72	103CV	Ita-0	Jea	1	50	R2	59	48	35
72	103CV	Ita-0	Jea	1	50	R2	59	72	40
72	103CV	Ita-0	Jea	1	50	R3	97	24	0
72	103CV	Ita-0	Jea	1	50	R3	97	28	1
72	103CV	Ita-0	Jea	1	50	R3	97	32	13
72	103CV	Ita-0	Jea	1	50	R3	97	48	53
72	103CV	Ita-0	Jea	1	50	R3	97	72	62
72	104CV	Ita-0	Oy-0	1	50	R1	63	24	0
72	104CV	Ita-0	Oy-0	1	50	R1	63	28	0
72	104CV	Ita-0	Oy-0	1	50	R1	63	32	0
72	104CV	Ita-0	Oy-0	1	50	R1	63	48	26
72	104CV	Ita-0	Oy-0	1	50	R1	63	72	37
72	104CV	Ita-0	Oy-0	1	50	R2	56	24	0
72	104CV	Ita-0	Oy-0	1	50	R2	56	28	0
72	104CV	Ita-0	Oy-0	1	50	R2	56	32	2
72	104CV	Ita-0	Oy-0	1	50	R2	56	48	20
72	104CV	Ita-0	Oy-0	1	50	R2	56	72	35
72	104CV	Ita-0	Oy-0	1	50	R3	66	24	0
72	104CV	Ita-0	Oy-0	1	50	R3	66	28	0
72	104CV	Ita-0	Oy-0	1	50	R3	66	32	1
72	104CV	Ita-0	Oy-0	1	50	R3	66	48	22
72	104CV	Ita-0	Oy-0	1	50	R3	66	72	35
72	105CV	Ita-0	Sha	1	50	R1	63	24	0
72	105CV	Ita-0	Sha	1	50	R1	63	28	0
72	105CV	Ita-0	Sha	1	50	R1	63	32	2
72	105CV	Ita-0	Sha	1	50	R1	63	48	36
72	105CV	Ita-0	Sha	1	50	R1	63	72	43
72	105CV	Ita-0	Sha	1	50	R2	73	24	0
72	105CV	Ita-0	Sha	1	50	R2	73	28	0
72	105CV	Ita-0	Sha	1	50	R2	73	32	2
72	105CV	Ita-0	Sha	1	50	R2	73	48	32
72	105CV	Ita-0	Sha	1	50	R2	73	72	43
72	105CV	Ita-0	Sha	1	50	R3	76	24	0
72	105CV	Ita-0	Sha	1	50	R3	76	28	0
72	105CV	Ita-0	Sha	1	50	R3	76	32	4
72	105CV	Ita-0	Sha	1	50	R3	76	48	38
72	105CV	Ita-0	Sha	1	50	R3	76	72	48
72	157AV	Ita-0	Ita-0	1	50	R1	51	24	0
72	157AV	Ita-0	Ita-0	1	50	R1	51	28	0
72	157AV	Ita-0	Ita-0	1	50	R1	51	32	0
72	157AV	Ita-0	Ita-0	1	50	R1	51	48	20
72	157AV	Ita-0	Ita-0	1	50	R1	51	72	24
72	157AV	Ita-0	Ita-0	1	50	R2	58	24	0
72	157AV	Ita-0	Ita-0	1	50	R2	58	28	1
72	157AV	Ita-0	Ita-0	1	50	R2	58	32	1
72	157AV	Ita-0	Ita-0	1	50	R2	58	48	22
72	157AV	Ita-0	Ita-0	1	50	R2	58	72	27
72	157AV	Ita-0	Ita-0	1	50	R3	68	24	0
72	157AV	Ita-0	Ita-0	1	50	R3	68	28	0
72	157AV	Ita-0	Ita-0	1	50	R3	68	32	0
72	157AV	Ita-0	Ita-0	1	50	R3	68	48	28
72	157AV	Ita-0	Ita-0	1	50	R3	68	72	35
73	42CV	Oy-0	Sha	0	0	R1	84	24	4
73	42CV	Oy-0	Sha	0	0	R1	84	28	14
73	42CV	Oy-0	Sha	0	0	R1	84	32	35
73	42CV	Oy-0	Sha	0	0	R1	84	48	76
73	42CV	Oy-0	Sha	0	0	R1	84	72	79
73	42CV	Oy-0	Sha	0	0	R2	69	24	4
73	42CV	Oy-0	Sha	0	0	R2	69	28	17
73	42CV	Oy-0	Sha	0	0	R2	69	32	47
73	42CV	Oy-0	Sha	0	0	R2	69	48	61
73	42CV	Oy-0	Sha	0	0	R2	69	72	63
73	55CV	Oy-0	Jea	0	0	R1	45	24	2
73	55CV	Oy-0	Jea	0	0	R1	45	28	12
73	55CV	Oy-0	Jea	0	0	R1	45	32	26
73	55CV	Oy-0	Jea	0	0	R1	45	48	41
73	55CV	Oy-0	Jea	0	0	R1	45	72	42
73	55CV	Oy-0	Jea	0	0	R2	50	24	3
73	55CV	Oy-0	Jea	0	0	R2	50	28	11
73	55CV	Oy-0	Jea	0	0	R2	50	32	32
73	55CV	Oy-0	Jea	0	0	R2	50	48	47
73	55CV	Oy-0	Jea	0	0	R2	50	72	47
73	69CV	Oy-0	Cvi-0	0	0	R1	47	24	3
73	69CV	Oy-0	Cvi-0	0	0	R1	47	28	8
73	69CV	Oy-0	Cvi-0	0	0	R1	47	32	24
73	69CV	Oy-0	Cvi-0	0	0	R1	47	48	38
73	69CV	Oy-0	Cvi-0	0	0	R1	47	72	41
73	69CV	Oy-0	Cvi-0	0	0	R2	60	24	5
73	69CV	Oy-0	Cvi-0	0	0	R2	60	28	16
73	69CV	Oy-0	Cvi-0	0	0	R2	60	32	37
73	69CV	Oy-0	Cvi-0	0	0	R2	60	48	51
73	69CV	Oy-0	Cvi-0	0	0	R2	60	72	54
73	76CV	Oy-0	Ct-1	0	0	R1	51	24	3
73	76CV	Oy-0	Ct-1	0	0	R1	51	28	8
73	76CV	Oy-0	Ct-1	0	0	R1	51	32	30
73	76CV	Oy-0	Ct-1	0	0	R1	51	48	41
73	76CV	Oy-0	Ct-1	0	0	R1	51	72	49
73	76CV	Oy-0	Ct-1	0	0	R2	70	24	6
73	76CV	Oy-0	Ct-1	0	0	R2	70	28	22
73	76CV	Oy-0	Ct-1	0	0	R2	70	32	42
73	76CV	Oy-0	Ct-1	0	0	R2	70	48	62
73	76CV	Oy-0	Ct-1	0	0	R2	70	72	65
73	83CV	Oy-0	Bur-0	0	0	R1	52	24	3
73	83CV	Oy-0	Bur-0	0	0	R1	52	28	10
73	83CV	Oy-0	Bur-0	0	0	R1	52	32	29
73	83CV	Oy-0	Bur-0	0	0	R1	52	48	47
73	83CV	Oy-0	Bur-0	0	0	R1	52	72	50
73	83CV	Oy-0	Bur-0	0	0	R2	67	24	5
73	83CV	Oy-0	Bur-0	0	0	R2	67	28	15
73	83CV	Oy-0	Bur-0	0	0	R2	67	32	37
73	83CV	Oy-0	Bur-0	0	0	R2	67	48	60
73	83CV	Oy-0	Bur-0	0	0	R2	67	72	63
73	90CV	Oy-0	Blh-1	0	0	R1	78	24	8
73	90CV	Oy-0	Blh-1	0	0	R1	78	28	24
73	90CV	Oy-0	Blh-1	0	0	R1	78	32	49
73	90CV	Oy-0	Blh-1	0	0	R1	78	48	71
73	90CV	Oy-0	Blh-1	0	0	R1	78	72	74
73	90CV	Oy-0	Blh-1	0	0	R2	60	24	9
73	90CV	Oy-0	Blh-1	0	0	R2	60	28	17
73	90CV	Oy-0	Blh-1	0	0	R2	60	32	38
73	90CV	Oy-0	Blh-1	0	0	R2	60	48	53
73	90CV	Oy-0	Blh-1	0	0	R2	60	72	57
73	97CV	Oy-0	Ita-0	0	0	R1	55	24	5
73	97CV	Oy-0	Ita-0	0	0	R1	55	28	16
73	97CV	Oy-0	Ita-0	0	0	R1	55	32	31
73	97CV	Oy-0	Ita-0	0	0	R1	55	48	51
73	97CV	Oy-0	Ita-0	0	0	R1	55	72	54
73	97CV	Oy-0	Ita-0	0	0	R2	59	24	2
73	97CV	Oy-0	Ita-0	0	0	R2	59	28	15
73	97CV	Oy-0	Ita-0	0	0	R2	59	32	42
73	97CV	Oy-0	Ita-0	0	0	R2	59	48	54
73	97CV	Oy-0	Ita-0	0	0	R2	59	72	58
73	224AV	Oy-0	Oy-0	0	0	R1	67	24	7
73	224AV	Oy-0	Oy-0	0	0	R1	67	28	17
73	224AV	Oy-0	Oy-0	0	0	R1	67	32	45
73	224AV	Oy-0	Oy-0	0	0	R1	67	48	63
73	224AV	Oy-0	Oy-0	0	0	R1	67	72	65
73	224AV	Oy-0	Oy-0	0	0	R2	58	24	10
73	224AV	Oy-0	Oy-0	0	0	R2	58	28	20
73	224AV	Oy-0	Oy-0	0	0	R2	58	32	42
73	224AV	Oy-0	Oy-0	0	0	R2	58	48	56
73	224AV	Oy-0	Oy-0	0	0	R2	58	72	58
73	42CV	Oy-0	Sha	1	60	R1	52	24	0
73	42CV	Oy-0	Sha	1	60	R1	52	28	0
73	42CV	Oy-0	Sha	1	60	R1	52	32	0
73	42CV	Oy-0	Sha	1	60	R1	52	48	18
73	42CV	Oy-0	Sha	1	60	R1	52	72	22
73	42CV	Oy-0	Sha	1	60	R2	73	24	0
73	42CV	Oy-0	Sha	1	60	R2	73	28	0
73	42CV	Oy-0	Sha	1	60	R2	73	32	0
73	42CV	Oy-0	Sha	1	60	R2	73	48	26
73	42CV	Oy-0	Sha	1	60	R2	73	72	40
73	42CV	Oy-0	Sha	1	60	R3	76	24	0
73	42CV	Oy-0	Sha	1	60	R3	76	28	0
73	42CV	Oy-0	Sha	1	60	R3	76	32	0
73	42CV	Oy-0	Sha	1	60	R3	76	48	31
73	42CV	Oy-0	Sha	1	60	R3	76	72	46
73	55CV	Oy-0	Jea	1	60	R1	54	24	0
73	55CV	Oy-0	Jea	1	60	R1	54	28	0
73	55CV	Oy-0	Jea	1	60	R1	54	32	1
73	55CV	Oy-0	Jea	1	60	R1	54	48	23
73	55CV	Oy-0	Jea	1	60	R1	54	72	32
73	55CV	Oy-0	Jea	1	60	R2	70	24	0
73	55CV	Oy-0	Jea	1	60	R2	70	28	0
73	55CV	Oy-0	Jea	1	60	R2	70	32	0
73	55CV	Oy-0	Jea	1	60	R2	70	48	29
73	55CV	Oy-0	Jea	1	60	R2	70	72	38
73	55CV	Oy-0	Jea	1	60	R3	83	24	0
73	55CV	Oy-0	Jea	1	60	R3	83	28	1
73	55CV	Oy-0	Jea	1	60	R3	83	32	2
73	55CV	Oy-0	Jea	1	60	R3	83	48	33
73	55CV	Oy-0	Jea	1	60	R3	83	72	48
73	69CV	Oy-0	Cvi-0	1	60	R1	75	24	0
73	69CV	Oy-0	Cvi-0	1	60	R1	75	28	0
73	69CV	Oy-0	Cvi-0	1	60	R1	75	32	1
73	69CV	Oy-0	Cvi-0	1	60	R1	75	48	30
73	69CV	Oy-0	Cvi-0	1	60	R1	75	72	41
73	69CV	Oy-0	Cvi-0	1	60	R2	56	24	0
73	69CV	Oy-0	Cvi-0	1	60	R2	56	28	0
73	69CV	Oy-0	Cvi-0	1	60	R2	56	32	1
73	69CV	Oy-0	Cvi-0	1	60	R2	56	48	22
73	69CV	Oy-0	Cvi-0	1	60	R2	56	72	34
73	69CV	Oy-0	Cvi-0	1	60	R3	65	24	0
73	69CV	Oy-0	Cvi-0	1	60	R3	65	28	0
73	69CV	Oy-0	Cvi-0	1	60	R3	65	32	0
73	69CV	Oy-0	Cvi-0	1	60	R3	65	48	23
73	69CV	Oy-0	Cvi-0	1	60	R3	65	72	39
73	76CV	Oy-0	Ct-1	1	60	R1	83	24	0
73	76CV	Oy-0	Ct-1	1	60	R1	83	28	1
73	76CV	Oy-0	Ct-1	1	60	R1	83	32	1
73	76CV	Oy-0	Ct-1	1	60	R1	83	48	38
73	76CV	Oy-0	Ct-1	1	60	R1	83	72	53
73	76CV	Oy-0	Ct-1	1	60	R2	92	24	0
73	76CV	Oy-0	Ct-1	1	60	R2	92	28	1
73	76CV	Oy-0	Ct-1	1	60	R2	92	32	3
73	76CV	Oy-0	Ct-1	1	60	R2	92	48	40
73	76CV	Oy-0	Ct-1	1	60	R2	92	72	55
73	76CV	Oy-0	Ct-1	1	60	R3	79	24	0
73	76CV	Oy-0	Ct-1	1	60	R3	79	28	0
73	76CV	Oy-0	Ct-1	1	60	R3	79	32	2
73	76CV	Oy-0	Ct-1	1	60	R3	79	48	36
73	76CV	Oy-0	Ct-1	1	60	R3	79	72	51
73	83CV	Oy-0	Bur-0	1	60	R1	43	24	0
73	83CV	Oy-0	Bur-0	1	60	R1	43	28	0
73	83CV	Oy-0	Bur-0	1	60	R1	43	32	2
73	83CV	Oy-0	Bur-0	1	60	R1	43	48	13
73	83CV	Oy-0	Bur-0	1	60	R1	43	72	22
73	83CV	Oy-0	Bur-0	1	60	R2	60	24	0
73	83CV	Oy-0	Bur-0	1	60	R2	60	28	0
73	83CV	Oy-0	Bur-0	1	60	R2	60	32	0
73	83CV	Oy-0	Bur-0	1	60	R2	60	48	26
73	83CV	Oy-0	Bur-0	1	60	R2	60	72	35
73	83CV	Oy-0	Bur-0	1	60	R3	81	24	0
73	83CV	Oy-0	Bur-0	1	60	R3	81	28	1
73	83CV	Oy-0	Bur-0	1	60	R3	81	32	4
73	83CV	Oy-0	Bur-0	1	60	R3	81	48	31
73	83CV	Oy-0	Bur-0	1	60	R3	81	72	47
73	90CV	Oy-0	Blh-1	1	60	R1	72	24	0
73	90CV	Oy-0	Blh-1	1	60	R1	72	28	1
73	90CV	Oy-0	Blh-1	1	60	R1	72	32	2
73	90CV	Oy-0	Blh-1	1	60	R1	72	48	24
73	90CV	Oy-0	Blh-1	1	60	R1	72	72	50
73	90CV	Oy-0	Blh-1	1	60	R2	79	24	0
73	90CV	Oy-0	Blh-1	1	60	R2	79	28	2
73	90CV	Oy-0	Blh-1	1	60	R2	79	32	2
73	90CV	Oy-0	Blh-1	1	60	R2	79	48	36
73	90CV	Oy-0	Blh-1	1	60	R2	79	72	57
73	90CV	Oy-0	Blh-1	1	60	R3	73	24	0
73	90CV	Oy-0	Blh-1	1	60	R3	73	28	0
73	90CV	Oy-0	Blh-1	1	60	R3	73	32	1
73	90CV	Oy-0	Blh-1	1	60	R3	73	48	33
73	90CV	Oy-0	Blh-1	1	60	R3	73	72	51
73	97CV	Oy-0	Ita-0	1	60	R1	69	24	0
73	97CV	Oy-0	Ita-0	1	60	R1	69	28	0
73	97CV	Oy-0	Ita-0	1	60	R1	69	32	0
73	97CV	Oy-0	Ita-0	1	60	R1	69	48	44
73	97CV	Oy-0	Ita-0	1	60	R1	69	72	52
73	97CV	Oy-0	Ita-0	1	60	R2	38	24	0
73	97CV	Oy-0	Ita-0	1	60	R2	38	28	0
73	97CV	Oy-0	Ita-0	1	60	R2	38	32	0
73	97CV	Oy-0	Ita-0	1	60	R2	38	48	23
73	97CV	Oy-0	Ita-0	1	60	R2	38	72	28
73	97CV	Oy-0	Ita-0	1	60	R3	63	24	0
73	97CV	Oy-0	Ita-0	1	60	R3	63	28	0
73	97CV	Oy-0	Ita-0	1	60	R3	63	32	1
73	97CV	Oy-0	Ita-0	1	60	R3	63	48	41
73	97CV	Oy-0	Ita-0	1	60	R3	63	72	51
73	224AV	Oy-0	Oy-0	1	60	R1	65	24	0
73	224AV	Oy-0	Oy-0	1	60	R1	65	28	0
73	224AV	Oy-0	Oy-0	1	60	R1	65	32	1
73	224AV	Oy-0	Oy-0	1	60	R1	65	48	29
73	224AV	Oy-0	Oy-0	1	60	R1	65	72	39
73	224AV	Oy-0	Oy-0	1	60	R2	66	24	0
73	224AV	Oy-0	Oy-0	1	60	R2	66	28	1
73	224AV	Oy-0	Oy-0	1	60	R2	66	32	1
73	224AV	Oy-0	Oy-0	1	60	R2	66	48	33
73	224AV	Oy-0	Oy-0	1	60	R2	66	72	44
73	224AV	Oy-0	Oy-0	1	60	R3	102	24	0
73	224AV	Oy-0	Oy-0	1	60	R3	102	28	0
73	224AV	Oy-0	Oy-0	1	60	R3	102	32	1
73	224AV	Oy-0	Oy-0	1	60	R3	102	48	50
73	224AV	Oy-0	Oy-0	1	60	R3	102	72	72
73	37CV	Bur-0	Sha	0	0	R1	39	24	24
73	37CV	Bur-0	Sha	0	0	R1	39	28	35
73	37CV	Bur-0	Sha	0	0	R1	39	32
73	37CV	Bur-0	Sha	0	0	R1	39	48	37
73	37CV	Bur-0	Sha	0	0	R1	39	72	37
73	37CV	Bur-0	Sha	0	0	R2	58	24	37
73	37CV	Bur-0	Sha	0	0	R2	58	28	56
73	37CV	Bur-0	Sha	0	0	R2	58	32
73	37CV	Bur-0	Sha	0	0	R2	58	48	58
73	37CV	Bur-0	Sha	0	0	R2	58	72	58
73	45CV	Bur-0	Oy-0	0	0	R1	35	24	10
73	45CV	Bur-0	Oy-0	0	0	R1	35	28	27
73	45CV	Bur-0	Oy-0	0	0	R1	35	32
73	45CV	Bur-0	Oy-0	0	0	R1	35	48	34
73	45CV	Bur-0	Oy-0	0	0	R1	35	72	34
73	45CV	Bur-0	Oy-0	0	0	R2	52	24	21
73	45CV	Bur-0	Oy-0	0	0	R2	52	28	42
73	45CV	Bur-0	Oy-0	0	0	R2	52	32
73	45CV	Bur-0	Oy-0	0	0	R2	52	48	51
73	45CV	Bur-0	Oy-0	0	0	R2	52	72	51
73	51CV	Bur-0	Jea	0	0	R1	67	24	35
73	51CV	Bur-0	Jea	0	0	R1	67	28	60
73	51CV	Bur-0	Jea	0	0	R1	67	32
73	51CV	Bur-0	Jea	0	0	R1	67	48	64
73	51CV	Bur-0	Jea	0	0	R1	67	72	64
73	51CV	Bur-0	Jea	0	0	R2	79	24	63
73	51CV	Bur-0	Jea	0	0	R2	79	28	77
73	51CV	Bur-0	Jea	0	0	R2	79	32
73	51CV	Bur-0	Jea	0	0	R2	79	48	79
73	51CV	Bur-0	Jea	0	0	R2	79	72	79
73	65CV	Bur-0	Cvi-0	0	0	R1	52	24	25
73	65CV	Bur-0	Cvi-0	0	0	R1	52	28	49
73	65CV	Bur-0	Cvi-0	0	0	R1	52	32
73	65CV	Bur-0	Cvi-0	0	0	R1	52	48	51
73	65CV	Bur-0	Cvi-0	0	0	R1	52	72	51
73	65CV	Bur-0	Cvi-0	0	0	R2	83	24	40
73	65CV	Bur-0	Cvi-0	0	0	R2	83	28	76
73	65CV	Bur-0	Cvi-0	0	0	R2	83	32
73	65CV	Bur-0	Cvi-0	0	0	R2	83	48	81
73	65CV	Bur-0	Cvi-0	0	0	R2	83	72	81
73	72CV	Bur-0	Ct-1	0	0	R1	57	24	35
73	72CV	Bur-0	Ct-1	0	0	R1	57	28	55
73	72CV	Bur-0	Ct-1	0	0	R1	57	32
73	72CV	Bur-0	Ct-1	0	0	R1	57	48	57
73	72CV	Bur-0	Ct-1	0	0	R1	57	72	57
73	72CV	Bur-0	Ct-1	0	0	R2	89	24	63
73	72CV	Bur-0	Ct-1	0	0	R2	89	28	83
73	72CV	Bur-0	Ct-1	0	0	R2	89	32
73	72CV	Bur-0	Ct-1	0	0	R2	89	48	87
73	72CV	Bur-0	Ct-1	0	0	R2	89	72	87
73	85CV	Bur-0	Blh-1	0	0	R1	52	24	31
73	85CV	Bur-0	Blh-1	0	0	R1	52	28	51
73	85CV	Bur-0	Blh-1	0	0	R1	52	32
73	85CV	Bur-0	Blh-1	0	0	R1	52	48	52
73	85CV	Bur-0	Blh-1	0	0	R1	52	72	52
73	85CV	Bur-0	Blh-1	0	0	R2	71	24	48
73	85CV	Bur-0	Blh-1	0	0	R2	71	28	68
73	85CV	Bur-0	Blh-1	0	0	R2	71	32
73	85CV	Bur-0	Blh-1	0	0	R2	71	48	70
73	85CV	Bur-0	Blh-1	0	0	R2	71	72	70
73	93CV	Bur-0	Ita-0	0	0	R1	50	24	35
73	93CV	Bur-0	Ita-0	0	0	R1	50	28	47
73	93CV	Bur-0	Ita-0	0	0	R1	50	32
73	93CV	Bur-0	Ita-0	0	0	R1	50	48	49
73	93CV	Bur-0	Ita-0	0	0	R1	50	72	49
73	93CV	Bur-0	Ita-0	0	0	R2	63	24	35
73	93CV	Bur-0	Ita-0	0	0	R2	63	28	61
73	93CV	Bur-0	Ita-0	0	0	R2	63	32
73	93CV	Bur-0	Ita-0	0	0	R2	63	48	63
73	93CV	Bur-0	Ita-0	0	0	R2	63	72	63
73	172AV	Bur-0	Bur-0	0	0	R1	59	24	37
73	172AV	Bur-0	Bur-0	0	0	R1	59	28	58
73	172AV	Bur-0	Bur-0	0	0	R1	59	32
73	172AV	Bur-0	Bur-0	0	0	R1	59	48	59
73	172AV	Bur-0	Bur-0	0	0	R1	59	72	59
73	172AV	Bur-0	Bur-0	0	0	R2	59	24	43
73	172AV	Bur-0	Bur-0	0	0	R2	59	28	58
73	172AV	Bur-0	Bur-0	0	0	R2	59	32
73	172AV	Bur-0	Bur-0	0	0	R2	59	48	58
73	172AV	Bur-0	Bur-0	0	0	R2	59	72	58
73	37CV	Bur-0	Sha	1	75	R1	64	24	0
73	37CV	Bur-0	Sha	1	75	R1	64	28	1
73	37CV	Bur-0	Sha	1	75	R1	64	32	9
73	37CV	Bur-0	Sha	1	75	R1	64	48	45
73	37CV	Bur-0	Sha	1	75	R1	64	72	45
73	37CV	Bur-0	Sha	1	75	R2	58	24	0
73	37CV	Bur-0	Sha	1	75	R2	58	28	1
73	37CV	Bur-0	Sha	1	75	R2	58	32	11
73	37CV	Bur-0	Sha	1	75	R2	58	48	42
73	37CV	Bur-0	Sha	1	75	R2	58	72	42
73	37CV	Bur-0	Sha	1	75	R3	77	24	0
73	37CV	Bur-0	Sha	1	75	R3	77	28	5
73	37CV	Bur-0	Sha	1	75	R3	77	32	9
73	37CV	Bur-0	Sha	1	75	R3	77	48	45
73	37CV	Bur-0	Sha	1	75	R3	77	72	45
73	45CV	Bur-0	Oy-0	1	75	R1	55	24	0
73	45CV	Bur-0	Oy-0	1	75	R1	55	28	1
73	45CV	Bur-0	Oy-0	1	75	R1	55	32	5
73	45CV	Bur-0	Oy-0	1	75	R1	55	48	37
73	45CV	Bur-0	Oy-0	1	75	R1	55	72	37
73	45CV	Bur-0	Oy-0	1	75	R2	67	24	0
73	45CV	Bur-0	Oy-0	1	75	R2	67	28	0
73	45CV	Bur-0	Oy-0	1	75	R2	67	32	0
73	45CV	Bur-0	Oy-0	1	75	R2	67	48	30
73	45CV	Bur-0	Oy-0	1	75	R2	67	72	30
73	45CV	Bur-0	Oy-0	1	75	R3	37	24	0
73	45CV	Bur-0	Oy-0	1	75	R3	37	28	1
73	45CV	Bur-0	Oy-0	1	75	R3	37	32	1
73	45CV	Bur-0	Oy-0	1	75	R3	37	48	15
73	45CV	Bur-0	Oy-0	1	75	R3	37	72	15
73	51CV	Bur-0	Jea	1	75	R1	67	24	0
73	51CV	Bur-0	Jea	1	75	R1	67	28	1
73	51CV	Bur-0	Jea	1	75	R1	67	32	11
73	51CV	Bur-0	Jea	1	75	R1	67	48	55
73	51CV	Bur-0	Jea	1	75	R1	67	72	55
73	51CV	Bur-0	Jea	1	75	R2	95	24	0
73	51CV	Bur-0	Jea	1	75	R2	95	28	8
73	51CV	Bur-0	Jea	1	75	R2	95	32	17
73	51CV	Bur-0	Jea	1	75	R2	95	48	59
73	51CV	Bur-0	Jea	1	75	R2	95	72	59
73	51CV	Bur-0	Jea	1	75	R3	52	24	0
73	51CV	Bur-0	Jea	1	75	R3	52	28	2
73	51CV	Bur-0	Jea	1	75	R3	52	32	7
73	51CV	Bur-0	Jea	1	75	R3	52	48	39
73	51CV	Bur-0	Jea	1	75	R3	52	72	39
73	65CV	Bur-0	Cvi-0	1	75	R1	75	24	0
73	65CV	Bur-0	Cvi-0	1	75	R1	75	28	1
73	65CV	Bur-0	Cvi-0	1	75	R1	75	32	8
73	65CV	Bur-0	Cvi-0	1	75	R1	75	48	58
73	65CV	Bur-0	Cvi-0	1	75	R1	75	72	58
73	65CV	Bur-0	Cvi-0	1	75	R2	61	24	0
73	65CV	Bur-0	Cvi-0	1	75	R2	61	28	3
73	65CV	Bur-0	Cvi-0	1	75	R2	61	32	10
73	65CV	Bur-0	Cvi-0	1	75	R2	61	48	49
73	65CV	Bur-0	Cvi-0	1	75	R2	61	72	49
73	65CV	Bur-0	Cvi-0	1	75	R3	57	24	0
73	65CV	Bur-0	Cvi-0	1	75	R3	57	28	2
73	65CV	Bur-0	Cvi-0	1	75	R3	57	32	4
73	65CV	Bur-0	Cvi-0	1	75	R3	57	48	38
73	65CV	Bur-0	Cvi-0	1	75	R3	57	72	38
73	72CV	Bur-0	Ct-1	1	75	R1	62	24	0
73	72CV	Bur-0	Ct-1	1	75	R1	62	28	2
73	72CV	Bur-0	Ct-1	1	75	R1	62	32	11
73	72CV	Bur-0	Ct-1	1	75	R1	62	48	51
73	72CV	Bur-0	Ct-1	1	75	R1	62	72	51
73	72CV	Bur-0	Ct-1	1	75	R2	60	24	0
73	72CV	Bur-0	Ct-1	1	75	R2	60	28	5
73	72CV	Bur-0	Ct-1	1	75	R2	60	32	17
73	72CV	Bur-0	Ct-1	1	75	R2	60	48	50
73	72CV	Bur-0	Ct-1	1	75	R2	60	72	50
73	72CV	Bur-0	Ct-1	1	75	R3	81	24	0
73	72CV	Bur-0	Ct-1	1	75	R3	81	28	8
73	72CV	Bur-0	Ct-1	1	75	R3	81	32	14
73	72CV	Bur-0	Ct-1	1	75	R3	81	48	64
73	72CV	Bur-0	Ct-1	1	75	R3	81	72	64
73	85CV	Bur-0	Blh-1	1	75	R1	97	24	0
73	85CV	Bur-0	Blh-1	1	75	R1	97	28	2
73	85CV	Bur-0	Blh-1	1	75	R1	97	32	10
73	85CV	Bur-0	Blh-1	1	75	R1	97	48	82
73	85CV	Bur-0	Blh-1	1	75	R1	97	72	82
73	85CV	Bur-0	Blh-1	1	75	R2	70	24	0
73	85CV	Bur-0	Blh-1	1	75	R2	70	28	3
73	85CV	Bur-0	Blh-1	1	75	R2	70	32	11
73	85CV	Bur-0	Blh-1	1	75	R2	70	48	58
73	85CV	Bur-0	Blh-1	1	75	R2	70	72	58
73	85CV	Bur-0	Blh-1	1	75	R3	67	24	0
73	85CV	Bur-0	Blh-1	1	75	R3	67	28	3
73	85CV	Bur-0	Blh-1	1	75	R3	67	32	8
73	85CV	Bur-0	Blh-1	1	75	R3	67	48	56
73	85CV	Bur-0	Blh-1	1	75	R3	67	72	56
73	93CV	Bur-0	Ita-0	1	75	R1	57	24	0
73	93CV	Bur-0	Ita-0	1	75	R1	57	28	1
73	93CV	Bur-0	Ita-0	1	75	R1	57	32	5
73	93CV	Bur-0	Ita-0	1	75	R1	57	48	33
73	93CV	Bur-0	Ita-0	1	75	R1	57	72	33
73	93CV	Bur-0	Ita-0	1	75	R2	59	24	0
73	93CV	Bur-0	Ita-0	1	75	R2	59	28	0
73	93CV	Bur-0	Ita-0	1	75	R2	59	32	3
73	93CV	Bur-0	Ita-0	1	75	R2	59	48	39
73	93CV	Bur-0	Ita-0	1	75	R2	59	72	39
73	93CV	Bur-0	Ita-0	1	75	R3	60	24	0
73	93CV	Bur-0	Ita-0	1	75	R3	60	28	0
73	93CV	Bur-0	Ita-0	1	75	R3	60	32	4
73	93CV	Bur-0	Ita-0	1	75	R3	60	48	36
73	93CV	Bur-0	Ita-0	1	75	R3	60	72	36
73	172AV	Bur-0	Bur-0	1	75	R1	69	24	0
73	172AV	Bur-0	Bur-0	1	75	R1	69	28	0
73	172AV	Bur-0	Bur-0	1	75	R1	69	32	8
73	172AV	Bur-0	Bur-0	1	75	R1	69	48	54
73	172AV	Bur-0	Bur-0	1	75	R1	69	72	54
73	172AV	Bur-0	Bur-0	1	75	R2	62	24	0
73	172AV	Bur-0	Bur-0	1	75	R2	62	28	2
73	172AV	Bur-0	Bur-0	1	75	R2	62	32	8
73	172AV	Bur-0	Bur-0	1	75	R2	62	48	48
73	172AV	Bur-0	Bur-0	1	75	R2	62	72	48
73	172AV	Bur-0	Bur-0	1	75	R3	71	24	0
73	172AV	Bur-0	Bur-0	1	75	R3	71	28	3
73	172AV	Bur-0	Bur-0	1	75	R3	71	32	7
73	172AV	Bur-0	Bur-0	1	75	R3	71	48	46
73	172AV	Bur-0	Bur-0	1	75	R3	71	72	46
75	41CV	Jea	Sha	0	0	R1	63	24	28
75	41CV	Jea	Sha	0	0	R1	63	28	47
75	41CV	Jea	Sha	0	0	R1	63	32	50
75	41CV	Jea	Sha	0	0	R1	63	48	54
75	41CV	Jea	Sha	0	0	R1	63	72	54
75	41CV	Jea	Sha	0	0	R2	70	24	25
75	41CV	Jea	Sha	0	0	R2	70	28	50
75	41CV	Jea	Sha	0	0	R2	70	32	51
75	41CV	Jea	Sha	0	0	R2	70	48	56
75	41CV	Jea	Sha	0	0	R2	70	72	59
75	49CV	Jea	Oy-0	0	0	R1	57	24	28
75	49CV	Jea	Oy-0	0	0	R1	57	28	44
75	49CV	Jea	Oy-0	0	0	R1	57	32	45
75	49CV	Jea	Oy-0	0	0	R1	57	48	52
75	49CV	Jea	Oy-0	0	0	R1	57	72	52
75	49CV	Jea	Oy-0	0	0	R2	65	24	26
75	49CV	Jea	Oy-0	0	0	R2	65	28	45
75	49CV	Jea	Oy-0	0	0	R2	65	32	50
75	49CV	Jea	Oy-0	0	0	R2	65	48	55
75	49CV	Jea	Oy-0	0	0	R2	65	72	55
75	68CV	Jea	Cvi-0	0	0	R1	69	24	37
75	68CV	Jea	Cvi-0	0	0	R1	69	28	59
75	68CV	Jea	Cvi-0	0	0	R1	69	32	61
75	68CV	Jea	Cvi-0	0	0	R1	69	48	62
75	68CV	Jea	Cvi-0	0	0	R1	69	72	63
75	68CV	Jea	Cvi-0	0	0	R2	51	24	27
75	68CV	Jea	Cvi-0	0	0	R2	51	28	40
75	68CV	Jea	Cvi-0	0	0	R2	51	32	43
75	68CV	Jea	Cvi-0	0	0	R2	51	48	45
75	68CV	Jea	Cvi-0	0	0	R2	51	72	46
75	75CV	Jea	Ct-1	0	0	R1	51	24	37
75	75CV	Jea	Ct-1	0	0	R1	51	28	40
75	75CV	Jea	Ct-1	0	0	R1	51	32	45
75	75CV	Jea	Ct-1	0	0	R1	51	48	48
75	75CV	Jea	Ct-1	0	0	R1	51	72	49
75	75CV	Jea	Ct-1	0	0	R2	58	24	37
75	75CV	Jea	Ct-1	0	0	R2	58	28	46
75	75CV	Jea	Ct-1	0	0	R2	58	32	51
75	75CV	Jea	Ct-1	0	0	R2	58	48	51
75	75CV	Jea	Ct-1	0	0	R2	58	72	52
75	82CV	Jea	Bur-0	0	0	R1	48	24	31
75	82CV	Jea	Bur-0	0	0	R1	48	28	43
75	82CV	Jea	Bur-0	0	0	R1	48	32	44
75	82CV	Jea	Bur-0	0	0	R1	48	48	44
75	82CV	Jea	Bur-0	0	0	R1	48	72	44
75	82CV	Jea	Bur-0	0	0	R2	65	24	32
75	82CV	Jea	Bur-0	0	0	R2	65	28	57
75	82CV	Jea	Bur-0	0	0	R2	65	32	61
75	82CV	Jea	Bur-0	0	0	R2	65	48	61
75	82CV	Jea	Bur-0	0	0	R2	65	72	62
75	89CV	Jea	Blh-1	0	0	R1	75	24	53
75	89CV	Jea	Blh-1	0	0	R1	75	28	66
75	89CV	Jea	Blh-1	0	0	R1	75	32	69
75	89CV	Jea	Blh-1	0	0	R1	75	48	69
75	89CV	Jea	Blh-1	0	0	R1	75	72	71
75	89CV	Jea	Blh-1	0	0	R2	65	24	39
75	89CV	Jea	Blh-1	0	0	R2	65	28	55
75	89CV	Jea	Blh-1	0	0	R2	65	32	56
75	89CV	Jea	Blh-1	0	0	R2	65	48	58
75	89CV	Jea	Blh-1	0	0	R2	65	72	59
75	96CV	Jea	Ita-0	0	0	R1	57	24	35
75	96CV	Jea	Ita-0	0	0	R1	57	28	46
75	96CV	Jea	Ita-0	0	0	R1	57	32	50
75	96CV	Jea	Ita-0	0	0	R1	57	48	51
75	96CV	Jea	Ita-0	0	0	R1	57	72	51
75	96CV	Jea	Ita-0	0	0	R2	70	24	38
75	96CV	Jea	Ita-0	0	0	R2	70	28	58
75	96CV	Jea	Ita-0	0	0	R2	70	32	60
75	96CV	Jea	Ita-0	0	0	R2	70	48	61
75	96CV	Jea	Ita-0	0	0	R2	70	72	62
75	25AV	Jea	Jea	0	0	R1	44	24	32
75	25AV	Jea	Jea	0	0	R1	44	28	37
75	25AV	Jea	Jea	0	0	R1	44	32	38
75	25AV	Jea	Jea	0	0	R1	44	48	39
75	25AV	Jea	Jea	0	0	R1	44	72	41
75	25AV	Jea	Jea	0	0	R2	48	24	30
75	25AV	Jea	Jea	0	0	R2	48	28	35
75	25AV	Jea	Jea	0	0	R2	48	32	35
75	25AV	Jea	Jea	0	0	R2	48	48	40
75	25AV	Jea	Jea	0	0	R2	48	72	40
75	41CV	Jea	Sha	1	30	R1	56	24	0
75	41CV	Jea	Sha	1	30	R1	56	28	2
75	41CV	Jea	Sha	1	30	R1	56	32	4
75	41CV	Jea	Sha	1	30	R1	56	48	7
75	41CV	Jea	Sha	1	30	R1	56	72	7
75	41CV	Jea	Sha	1	30	R2	63	24	0
75	41CV	Jea	Sha	1	30	R2	63	28	2
75	41CV	Jea	Sha	1	30	R2	63	32	4
75	41CV	Jea	Sha	1	30	R2	63	48	10
75	41CV	Jea	Sha	1	30	R2	63	72	10
75	41CV	Jea	Sha	1	30	R3	56	24	0
75	41CV	Jea	Sha	1	30	R3	56	28	1
75	41CV	Jea	Sha	1	30	R3	56	32	2
75	41CV	Jea	Sha	1	30	R3	56	48	5
75	41CV	Jea	Sha	1	30	R3	56	72	6
75	49CV	Jea	Oy-0	1	30	R1	82	24	0
75	49CV	Jea	Oy-0	1	30	R1	82	28	1
75	49CV	Jea	Oy-0	1	30	R1	82	32	5
75	49CV	Jea	Oy-0	1	30	R1	82	48	11
75	49CV	Jea	Oy-0	1	30	R1	82	72	11
75	49CV	Jea	Oy-0	1	30	R2	54	24	0
75	49CV	Jea	Oy-0	1	30	R2	54	28	3
75	49CV	Jea	Oy-0	1	30	R2	54	32	4
75	49CV	Jea	Oy-0	1	30	R2	54	48	8
75	49CV	Jea	Oy-0	1	30	R2	54	72	8
75	49CV	Jea	Oy-0	1	30	R3	83	24	0
75	49CV	Jea	Oy-0	1	30	R3	83	28	1
75	49CV	Jea	Oy-0	1	30	R3	83	32	2
75	49CV	Jea	Oy-0	1	30	R3	83	48	4
75	49CV	Jea	Oy-0	1	30	R3	83	72	5
75	68CV	Jea	Cvi-0	1	30	R1	93	24	0
75	68CV	Jea	Cvi-0	1	30	R1	93	28	10
75	68CV	Jea	Cvi-0	1	30	R1	93	32	16
75	68CV	Jea	Cvi-0	1	30	R1	93	48	19
75	68CV	Jea	Cvi-0	1	30	R1	93	72	19
75	68CV	Jea	Cvi-0	1	30	R2	32	24	0
75	68CV	Jea	Cvi-0	1	30	R2	32	28	4
75	68CV	Jea	Cvi-0	1	30	R2	32	32	7
75	68CV	Jea	Cvi-0	1	30	R2	32	48	10
75	68CV	Jea	Cvi-0	1	30	R2	32	72	10
75	68CV	Jea	Cvi-0	1	30	R3	71	24	0
75	68CV	Jea	Cvi-0	1	30	R3	71	28	4
75	68CV	Jea	Cvi-0	1	30	R3	71	32	6
75	68CV	Jea	Cvi-0	1	30	R3	71	48	11
75	68CV	Jea	Cvi-0	1	30	R3	71	72	11
75	75CV	Jea	Ct-1	1	30	R1	39	24	0
75	75CV	Jea	Ct-1	1	30	R1	39	28	20
75	75CV	Jea	Ct-1	1	30	R1	39	32	23
75	75CV	Jea	Ct-1	1	30	R1	39	48	23
75	75CV	Jea	Ct-1	1	30	R1	39	72	25
75	75CV	Jea	Ct-1	1	30	R2	50	24	0
75	75CV	Jea	Ct-1	1	30	R2	50	28	25
75	75CV	Jea	Ct-1	1	30	R2	50	32	32
75	75CV	Jea	Ct-1	1	30	R2	50	48	32
75	75CV	Jea	Ct-1	1	30	R2	50	72	34
75	75CV	Jea	Ct-1	1	30	R3	55	24	0
75	75CV	Jea	Ct-1	1	30	R3	55	28	16
75	75CV	Jea	Ct-1	1	30	R3	55	32	19
75	75CV	Jea	Ct-1	1	30	R3	55	48	21
75	75CV	Jea	Ct-1	1	30	R3	55	72	25
75	82CV	Jea	Bur-0	1	30	R1	76	24	0
75	82CV	Jea	Bur-0	1	30	R1	76	28	10
75	82CV	Jea	Bur-0	1	30	R1	76	32	13
75	82CV	Jea	Bur-0	1	30	R1	76	48	24
75	82CV	Jea	Bur-0	1	30	R1	76	72	24
75	82CV	Jea	Bur-0	1	30	R2	73	24	0
75	82CV	Jea	Bur-0	1	30	R2	73	28	5
75	82CV	Jea	Bur-0	1	30	R2	73	32	11
75	82CV	Jea	Bur-0	1	30	R2	73	48	20
75	82CV	Jea	Bur-0	1	30	R2	73	72	20
75	82CV	Jea	Bur-0	1	30	R3	56	24	0
75	82CV	Jea	Bur-0	1	30	R3	56	28	1
75	82CV	Jea	Bur-0	1	30	R3	56	32	4
75	82CV	Jea	Bur-0	1	30	R3	56	48	10
75	82CV	Jea	Bur-0	1	30	R3	56	72	14
75	89CV	Jea	Blh-1	1	30	R1	54	24	0
75	89CV	Jea	Blh-1	1	30	R1	54	28	2
75	89CV	Jea	Blh-1	1	30	R1	54	32	7
75	89CV	Jea	Blh-1	1	30	R1	54	48	10
75	89CV	Jea	Blh-1	1	30	R1	54	72	13
75	89CV	Jea	Blh-1	1	30	R2	49	24	0
75	89CV	Jea	Blh-1	1	30	R2	49	28	1
75	89CV	Jea	Blh-1	1	30	R2	49	32	5
75	89CV	Jea	Blh-1	1	30	R2	49	48	9
75	89CV	Jea	Blh-1	1	30	R2	49	72	11
75	89CV	Jea	Blh-1	1	30	R3	62	24	0
75	89CV	Jea	Blh-1	1	30	R3	62	28	4
75	89CV	Jea	Blh-1	1	30	R3	62	32	10
75	89CV	Jea	Blh-1	1	30	R3	62	48	12
75	89CV	Jea	Blh-1	1	30	R3	62	72	14
75	96CV	Jea	Ita-0	1	30	R1	68	24	0
75	96CV	Jea	Ita-0	1	30	R1	68	28	9
75	96CV	Jea	Ita-0	1	30	R1	68	32	13
75	96CV	Jea	Ita-0	1	30	R1	68	48	30
75	96CV	Jea	Ita-0	1	30	R1	68	72	31
75	96CV	Jea	Ita-0	1	30	R2	53	24	0
75	96CV	Jea	Ita-0	1	30	R2	53	28	8
75	96CV	Jea	Ita-0	1	30	R2	53	32	13
75	96CV	Jea	Ita-0	1	30	R2	53	48	20
75	96CV	Jea	Ita-0	1	30	R2	53	72	21
75	96CV	Jea	Ita-0	1	30	R3	57	24	0
75	96CV	Jea	Ita-0	1	30	R3	57	28	6
75	96CV	Jea	Ita-0	1	30	R3	57	32	12
75	96CV	Jea	Ita-0	1	30	R3	57	48	16
75	96CV	Jea	Ita-0	1	30	R3	57	72	18
75	25AV	Jea	Jea	1	30	R1	55	24	0
75	25AV	Jea	Jea	1	30	R1	55	28	10
75	25AV	Jea	Jea	1	30	R1	55	32	15
75	25AV	Jea	Jea	1	30	R1	55	48	20
75	25AV	Jea	Jea	1	30	R1	55	72	22
75	25AV	Jea	Jea	1	30	R2	55	24	0
75	25AV	Jea	Jea	1	30	R2	55	28	4
75	25AV	Jea	Jea	1	30	R2	55	32	10
75	25AV	Jea	Jea	1	30	R2	55	48	12
75	25AV	Jea	Jea	1	30	R2	55	72	15
75	25AV	Jea	Jea	1	30	R3	61	24	0
75	25AV	Jea	Jea	1	30	R3	61	28	5
75	25AV	Jea	Jea	1	30	R3	61	32	13
75	25AV	Jea	Jea	1	30	R3	61	48	17
75	25AV	Jea	Jea	1	30	R3	61	72	20
75	39CV	Cvi-0	Sha	0	0	R1	27	24	1
75	39CV	Cvi-0	Sha	0	0	R1	27	28	13
75	39CV	Cvi-0	Sha	0	0	R1	27	32	18
75	39CV	Cvi-0	Sha	0	0	R1	27	48	23
75	39CV	Cvi-0	Sha	0	0	R1	27	72	23
75	39CV	Cvi-0	Sha	0	0	R2	41	24	5
75	39CV	Cvi-0	Sha	0	0	R2	41	28	23
75	39CV	Cvi-0	Sha	0	0	R2	41	32	30
75	39CV	Cvi-0	Sha	0	0	R2	41	48	35
75	39CV	Cvi-0	Sha	0	0	R2	41	72	35
75	47CV	Cvi-0	Oy-0	0	0	R1	35	24	0
75	47CV	Cvi-0	Oy-0	0	0	R1	35	28	3
75	47CV	Cvi-0	Oy-0	0	0	R1	35	32	5
75	47CV	Cvi-0	Oy-0	0	0	R1	35	48	21
75	47CV	Cvi-0	Oy-0	0	0	R1	35	72	21
75	47CV	Cvi-0	Oy-0	0	0	R2	77	24	3
75	47CV	Cvi-0	Oy-0	0	0	R2	77	28	10
75	47CV	Cvi-0	Oy-0	0	0	R2	77	32	19
75	47CV	Cvi-0	Oy-0	0	0	R2	77	48	47
75	47CV	Cvi-0	Oy-0	0	0	R2	77	72	47
75	53CV	Cvi-0	Jea	0	0	R1	53	24	6
75	53CV	Cvi-0	Jea	0	0	R1	53	28	18
75	53CV	Cvi-0	Jea	0	0	R1	53	32	26
75	53CV	Cvi-0	Jea	0	0	R1	53	48	41
75	53CV	Cvi-0	Jea	0	0	R1	53	72	41
75	53CV	Cvi-0	Jea	0	0	R2	46	24	6
75	53CV	Cvi-0	Jea	0	0	R2	46	28	13
75	53CV	Cvi-0	Jea	0	0	R2	46	32	23
75	53CV	Cvi-0	Jea	0	0	R2	46	48	36
75	53CV	Cvi-0	Jea	0	0	R2	46	72	36
75	73CV	Cvi-0	Ct-1	0	0	R1	54	24	11
75	73CV	Cvi-0	Ct-1	0	0	R1	54	28	24
75	73CV	Cvi-0	Ct-1	0	0	R1	54	32	36
75	73CV	Cvi-0	Ct-1	0	0	R1	54	48	47
75	73CV	Cvi-0	Ct-1	0	0	R1	54	72	47
75	73CV	Cvi-0	Ct-1	0	0	R2	47	24	6
75	73CV	Cvi-0	Ct-1	0	0	R2	47	28	17
75	73CV	Cvi-0	Ct-1	0	0	R2	47	32	28
75	73CV	Cvi-0	Ct-1	0	0	R2	47	48	40
75	73CV	Cvi-0	Ct-1	0	0	R2	47	72	40
75	80CV	Cvi-0	Bur-0	0	0	R1	51	24	1
75	80CV	Cvi-0	Bur-0	0	0	R1	51	28	2
75	80CV	Cvi-0	Bur-0	0	0	R1	51	32	7
75	80CV	Cvi-0	Bur-0	0	0	R1	51	48	31
75	80CV	Cvi-0	Bur-0	0	0	R1	51	72	31
75	80CV	Cvi-0	Bur-0	0	0	R2	61	24	2
75	80CV	Cvi-0	Bur-0	0	0	R2	61	28	8
75	80CV	Cvi-0	Bur-0	0	0	R2	61	32	15
75	80CV	Cvi-0	Bur-0	0	0	R2	61	48	37
75	80CV	Cvi-0	Bur-0	0	0	R2	61	72	37
75	87CV	Cvi-0	Blh-1	0	0	R1	37	24	0
75	87CV	Cvi-0	Blh-1	0	0	R1	37	28	7
75	87CV	Cvi-0	Blh-1	0	0	R1	37	32	16
75	87CV	Cvi-0	Blh-1	0	0	R1	37	48	27
75	87CV	Cvi-0	Blh-1	0	0	R1	37	72	27
75	87CV	Cvi-0	Blh-1	0	0	R2	51	24	3
75	87CV	Cvi-0	Blh-1	0	0	R2	51	28	13
75	87CV	Cvi-0	Blh-1	0	0	R2	51	32	26
75	87CV	Cvi-0	Blh-1	0	0	R2	51	48	37
75	87CV	Cvi-0	Blh-1	0	0	R2	51	72	37
75	95CV	Cvi-0	Ita-0	0	0	R1	49	24	5
75	95CV	Cvi-0	Ita-0	0	0	R1	49	28	15
75	95CV	Cvi-0	Ita-0	0	0	R1	49	32	29
75	95CV	Cvi-0	Ita-0	0	0	R1	49	48	37
75	95CV	Cvi-0	Ita-0	0	0	R1	49	72	37
75	95CV	Cvi-0	Ita-0	0	0	R2	70	24	7
75	95CV	Cvi-0	Ita-0	0	0	R2	70	28	22
75	95CV	Cvi-0	Ita-0	0	0	R2	70	32	32
75	95CV	Cvi-0	Ita-0	0	0	R2	70	48	55
75	95CV	Cvi-0	Ita-0	0	0	R2	70	72	55
75	166AV	Cvi-0	Cvi-0	0	0	R1	49	24	3
75	166AV	Cvi-0	Cvi-0	0	0	R1	49	28	14
75	166AV	Cvi-0	Cvi-0	0	0	R1	49	32	25
75	166AV	Cvi-0	Cvi-0	0	0	R1	49	48	40
75	166AV	Cvi-0	Cvi-0	0	0	R1	49	72	40
75	166AV	Cvi-0	Cvi-0	0	0	R2	62	24	6
75	166AV	Cvi-0	Cvi-0	0	0	R2	62	28	25
75	166AV	Cvi-0	Cvi-0	0	0	R2	62	32	32
75	166AV	Cvi-0	Cvi-0	0	0	R2	62	48	50
75	166AV	Cvi-0	Cvi-0	0	0	R2	62	72	50
75	39CV	Cvi-0	Sha	1	30	R1	39	24	0
75	39CV	Cvi-0	Sha	1	30	R1	39	28	3
75	39CV	Cvi-0	Sha	1	30	R1	39	32	7
75	39CV	Cvi-0	Sha	1	30	R1	39	48	16
75	39CV	Cvi-0	Sha	1	30	R1	39	72	20
75	39CV	Cvi-0	Sha	1	30	R2	62	24	0
75	39CV	Cvi-0	Sha	1	30	R2	62	28	7
75	39CV	Cvi-0	Sha	1	30	R2	62	32	17
75	39CV	Cvi-0	Sha	1	30	R2	62	48	28
75	39CV	Cvi-0	Sha	1	30	R2	62	72	30
75	39CV	Cvi-0	Sha	1	30	R3	54	24	0
75	39CV	Cvi-0	Sha	1	30	R3	54	28	7
75	39CV	Cvi-0	Sha	1	30	R3	54	32	14
75	39CV	Cvi-0	Sha	1	30	R3	54	48	22
75	39CV	Cvi-0	Sha	1	30	R3	54	72	24
75	47CV	Cvi-0	Oy-0	1	30	R1	36	24	0
75	47CV	Cvi-0	Oy-0	1	30	R1	36	28	0
75	47CV	Cvi-0	Oy-0	1	30	R1	36	32	2
75	47CV	Cvi-0	Oy-0	1	30	R1	36	48	7
75	47CV	Cvi-0	Oy-0	1	30	R1	36	72	9
75	47CV	Cvi-0	Oy-0	1	30	R2	40	24	0
75	47CV	Cvi-0	Oy-0	1	30	R2	40	28	2
75	47CV	Cvi-0	Oy-0	1	30	R2	40	32	4
75	47CV	Cvi-0	Oy-0	1	30	R2	40	48	8
75	47CV	Cvi-0	Oy-0	1	30	R2	40	72	10
75	47CV	Cvi-0	Oy-0	1	30	R3	37	24	0
75	47CV	Cvi-0	Oy-0	1	30	R3	37	28	0
75	47CV	Cvi-0	Oy-0	1	30	R3	37	32	0
75	47CV	Cvi-0	Oy-0	1	30	R3	37	48	3
75	47CV	Cvi-0	Oy-0	1	30	R3	37	72	7
75	53CV	Cvi-0	Jea	1	30	R1	39	24	0
75	53CV	Cvi-0	Jea	1	30	R1	39	28	3
75	53CV	Cvi-0	Jea	1	30	R1	39	32	4
75	53CV	Cvi-0	Jea	1	30	R1	39	48	11
75	53CV	Cvi-0	Jea	1	30	R1	39	72	13
75	53CV	Cvi-0	Jea	1	30	R2	55	24	0
75	53CV	Cvi-0	Jea	1	30	R2	55	28	7
75	53CV	Cvi-0	Jea	1	30	R2	55	32	11
75	53CV	Cvi-0	Jea	1	30	R2	55	48	17
75	53CV	Cvi-0	Jea	1	30	R2	55	72	19
75	53CV	Cvi-0	Jea	1	30	R3	53	24	0
75	53CV	Cvi-0	Jea	1	30	R3	53	28	6
75	53CV	Cvi-0	Jea	1	30	R3	53	32	8
75	53CV	Cvi-0	Jea	1	30	R3	53	48	17
75	53CV	Cvi-0	Jea	1	30	R3	53	72	17
75	73CV	Cvi-0	Ct-1	1	30	R1	73	24	0
75	73CV	Cvi-0	Ct-1	1	30	R1	73	28	3
75	73CV	Cvi-0	Ct-1	1	30	R1	73	32	7
75	73CV	Cvi-0	Ct-1	1	30	R1	73	48	17
75	73CV	Cvi-0	Ct-1	1	30	R1	73	72	21
75	73CV	Cvi-0	Ct-1	1	30	R2	51	24	0
75	73CV	Cvi-0	Ct-1	1	30	R2	51	28	1
75	73CV	Cvi-0	Ct-1	1	30	R2	51	32	5
75	73CV	Cvi-0	Ct-1	1	30	R2	51	48	15
75	73CV	Cvi-0	Ct-1	1	30	R2	51	72	16
75	73CV	Cvi-0	Ct-1	1	30	R3	71	24	0
75	73CV	Cvi-0	Ct-1	1	30	R3	71	28	11
75	73CV	Cvi-0	Ct-1	1	30	R3	71	32	13
75	73CV	Cvi-0	Ct-1	1	30	R3	71	48	23
75	73CV	Cvi-0	Ct-1	1	30	R3	71	72	25
75	80CV	Cvi-0	Bur-0	1	30	R1	50	24	0
75	80CV	Cvi-0	Bur-0	1	30	R1	50	28	2
75	80CV	Cvi-0	Bur-0	1	30	R1	50	32	3
75	80CV	Cvi-0	Bur-0	1	30	R1	50	48	8
75	80CV	Cvi-0	Bur-0	1	30	R1	50	72	9
75	80CV	Cvi-0	Bur-0	1	30	R2	49	24	0
75	80CV	Cvi-0	Bur-0	1	30	R2	49	28	0
75	80CV	Cvi-0	Bur-0	1	30	R2	49	32	1
75	80CV	Cvi-0	Bur-0	1	30	R2	49	48	6
75	80CV	Cvi-0	Bur-0	1	30	R2	49	72	7
75	80CV	Cvi-0	Bur-0	1	30	R3	69	24	0
75	80CV	Cvi-0	Bur-0	1	30	R3	69	28	2
75	80CV	Cvi-0	Bur-0	1	30	R3	69	32	3
75	80CV	Cvi-0	Bur-0	1	30	R3	69	48	7
75	80CV	Cvi-0	Bur-0	1	30	R3	69	72	8
75	87CV	Cvi-0	Blh-1	1	30	R1	81	24	0
75	87CV	Cvi-0	Blh-1	1	30	R1	81	28	4
75	87CV	Cvi-0	Blh-1	1	30	R1	81	32	10
75	87CV	Cvi-0	Blh-1	1	30	R1	81	48	21
75	87CV	Cvi-0	Blh-1	1	30	R1	81	72	23
75	87CV	Cvi-0	Blh-1	1	30	R2	61	24	0
75	87CV	Cvi-0	Blh-1	1	30	R2	61	28	0
75	87CV	Cvi-0	Blh-1	1	30	R2	61	32	5
75	87CV	Cvi-0	Blh-1	1	30	R2	61	48	14
75	87CV	Cvi-0	Blh-1	1	30	R2	61	72	15
75	87CV	Cvi-0	Blh-1	1	30	R3	50	24	0
75	87CV	Cvi-0	Blh-1	1	30	R3	50	28	4
75	87CV	Cvi-0	Blh-1	1	30	R3	50	32	6
75	87CV	Cvi-0	Blh-1	1	30	R3	50	48	10
75	87CV	Cvi-0	Blh-1	1	30	R3	50	72	10
75	95CV	Cvi-0	Ita-0	1	30	R1	79	24	0
75	95CV	Cvi-0	Ita-0	1	30	R1	79	28	6
75	95CV	Cvi-0	Ita-0	1	30	R1	79	32	15
75	95CV	Cvi-0	Ita-0	1	30	R1	79	48	28
75	95CV	Cvi-0	Ita-0	1	30	R1	79	72	30
75	95CV	Cvi-0	Ita-0	1	30	R2	65	24	0
75	95CV	Cvi-0	Ita-0	1	30	R2	65	28	3
75	95CV	Cvi-0	Ita-0	1	30	R2	65	32	6
75	95CV	Cvi-0	Ita-0	1	30	R2	65	48	14
75	95CV	Cvi-0	Ita-0	1	30	R2	65	72	17
75	95CV	Cvi-0	Ita-0	1	30	R3	99	24	0
75	95CV	Cvi-0	Ita-0	1	30	R3	99	28	8
75	95CV	Cvi-0	Ita-0	1	30	R3	99	32	15
75	95CV	Cvi-0	Ita-0	1	30	R3	99	48	35
75	95CV	Cvi-0	Ita-0	1	30	R3	99	72	37
75	166AV	Cvi-0	Cvi-0	1	30	R1	57	24	0
75	166AV	Cvi-0	Cvi-0	1	30	R1	57	28	5
75	166AV	Cvi-0	Cvi-0	1	30	R1	57	32	10
75	166AV	Cvi-0	Cvi-0	1	30	R1	57	48	18
75	166AV	Cvi-0	Cvi-0	1	30	R1	57	72	20
75	166AV	Cvi-0	Cvi-0	1	30	R2	59	24	0
75	166AV	Cvi-0	Cvi-0	1	30	R2	59	28	8
75	166AV	Cvi-0	Cvi-0	1	30	R2	59	32	14
75	166AV	Cvi-0	Cvi-0	1	30	R2	59	48	19
75	166AV	Cvi-0	Cvi-0	1	30	R2	59	72	20
75	166AV	Cvi-0	Cvi-0	1	30	R3	71	24	0
75	166AV	Cvi-0	Cvi-0	1	30	R3	71	28	4
75	166AV	Cvi-0	Cvi-0	1	30	R3	71	32	8
75	166AV	Cvi-0	Cvi-0	1	30	R3	71	48	19
75	166AV	Cvi-0	Cvi-0	1	30	R3	71	72	22
77	38CV	Ct-1	Sha	0	0	R1	33	24	8
77	38CV	Ct-1	Sha	0	0	R1	33	28	18
77	38CV	Ct-1	Sha	0	0	R1	33	32	21
77	38CV	Ct-1	Sha	0	0	R1	33	48	24
77	38CV	Ct-1	Sha	0	0	R1	33	72	24
77	38CV	Ct-1	Sha	0	0	R2	43	24	6
77	38CV	Ct-1	Sha	0	0	R2	43	28	16
77	38CV	Ct-1	Sha	0	0	R2	43	32	20
77	38CV	Ct-1	Sha	0	0	R2	43	48	26
77	38CV	Ct-1	Sha	0	0	R2	43	72	28
77	46CV	Ct-1	Oy-0	0	0	R1	39	24	3
77	46CV	Ct-1	Oy-0	0	0	R1	39	28	10
77	46CV	Ct-1	Oy-0	0	0	R1	39	32	19
77	46CV	Ct-1	Oy-0	0	0	R1	39	48	24
77	46CV	Ct-1	Oy-0	0	0	R1	39	72	26
77	46CV	Ct-1	Oy-0	0	0	R2	73	24	13
77	46CV	Ct-1	Oy-0	0	0	R2	73	28	28
77	46CV	Ct-1	Oy-0	0	0	R2	73	32	34
77	46CV	Ct-1	Oy-0	0	0	R2	73	48	44
77	46CV	Ct-1	Oy-0	0	0	R2	73	72	48
77	52CV	Ct-1	Jea	0	0	R1	46	24	12
77	52CV	Ct-1	Jea	0	0	R1	46	28	22
77	52CV	Ct-1	Jea	0	0	R1	46	32	24
77	52CV	Ct-1	Jea	0	0	R1	46	48	30
77	52CV	Ct-1	Jea	0	0	R1	46	72	32
77	52CV	Ct-1	Jea	0	0	R2	66	24	17
77	52CV	Ct-1	Jea	0	0	R2	66	28	28
77	52CV	Ct-1	Jea	0	0	R2	66	32	33
77	52CV	Ct-1	Jea	0	0	R2	66	48	39
77	52CV	Ct-1	Jea	0	0	R2	66	72	43
77	66CV	Ct-1	Cvi-0	0	0	R1	63	24	12
77	66CV	Ct-1	Cvi-0	0	0	R1	63	28	26
77	66CV	Ct-1	Cvi-0	0	0	R1	63	32	28
77	66CV	Ct-1	Cvi-0	0	0	R1	63	48	35
77	66CV	Ct-1	Cvi-0	0	0	R1	63	72	39
77	66CV	Ct-1	Cvi-0	0	0	R2	31	24	9
77	66CV	Ct-1	Cvi-0	0	0	R2	31	28	13
77	66CV	Ct-1	Cvi-0	0	0	R2	31	32	14
77	66CV	Ct-1	Cvi-0	0	0	R2	31	48	18
77	66CV	Ct-1	Cvi-0	0	0	R2	31	72	20
77	79CV	Ct-1	Bur-0	0	0	R1	56	24	12
77	79CV	Ct-1	Bur-0	0	0	R1	56	28	27
77	79CV	Ct-1	Bur-0	0	0	R1	56	32	30
77	79CV	Ct-1	Bur-0	0	0	R1	56	48	37
77	79CV	Ct-1	Bur-0	0	0	R1	56	72	40
77	79CV	Ct-1	Bur-0	0	0	R2	40	24	9
77	79CV	Ct-1	Bur-0	0	0	R2	40	28	19
77	79CV	Ct-1	Bur-0	0	0	R2	40	32	21
77	79CV	Ct-1	Bur-0	0	0	R2	40	48	28
77	79CV	Ct-1	Bur-0	0	0	R2	40	72	30
77	86CV	Ct-1	Blh-1	0	0	R1	60	24	13
77	86CV	Ct-1	Blh-1	0	0	R1	60	28	23
77	86CV	Ct-1	Blh-1	0	0	R1	60	32	24
77	86CV	Ct-1	Blh-1	0	0	R1	60	48	32
77	86CV	Ct-1	Blh-1	0	0	R1	60	72	37
77	86CV	Ct-1	Blh-1	0	0	R2	48	24	13
77	86CV	Ct-1	Blh-1	0	0	R2	48	28	25
77	86CV	Ct-1	Blh-1	0	0	R2	48	32	27
77	86CV	Ct-1	Blh-1	0	0	R2	48	48	32
77	86CV	Ct-1	Blh-1	0	0	R2	48	72	33
77	94CV	Ct-1	Ita-0	0	0	R1	49	24	15
77	94CV	Ct-1	Ita-0	0	0	R1	49	28	24
77	94CV	Ct-1	Ita-0	0	0	R1	49	32	27
77	94CV	Ct-1	Ita-0	0	0	R1	49	48	31
77	94CV	Ct-1	Ita-0	0	0	R1	49	72	33
77	94CV	Ct-1	Ita-0	0	0	R2	49	24	10
77	94CV	Ct-1	Ita-0	0	0	R2	49	28	23
77	94CV	Ct-1	Ita-0	0	0	R2	49	32	27
77	94CV	Ct-1	Ita-0	0	0	R2	49	48	32
77	94CV	Ct-1	Ita-0	0	0	R2	49	72	34
77	162AV	Ct-1	Ct-1	0	0	R1	91	24	14
77	162AV	Ct-1	Ct-1	0	0	R1	91	28	37
77	162AV	Ct-1	Ct-1	0	0	R1	91	32	40
77	162AV	Ct-1	Ct-1	0	0	R1	91	48	48
77	162AV	Ct-1	Ct-1	0	0	R1	91	72	53
77	162AV	Ct-1	Ct-1	0	0	R2	66	24	16
77	162AV	Ct-1	Ct-1	0	0	R2	66	28	32
77	162AV	Ct-1	Ct-1	0	0	R2	66	32	33
77	162AV	Ct-1	Ct-1	0	0	R2	66	48	39
77	162AV	Ct-1	Ct-1	0	0	R2	66	72	41
77	38CV	Ct-1	Sha	1	40	R1	51	24	0
77	38CV	Ct-1	Sha	1	40	R1	51	28	2
77	38CV	Ct-1	Sha	1	40	R1	51	32	4
77	38CV	Ct-1	Sha	1	40	R1	51	48	20
77	38CV	Ct-1	Sha	1	40	R1	51	72	20
77	38CV	Ct-1	Sha	1	40	R2	48	24	0
77	38CV	Ct-1	Sha	1	40	R2	48	28	2
77	38CV	Ct-1	Sha	1	40	R2	48	32	5
77	38CV	Ct-1	Sha	1	40	R2	48	48	18
77	38CV	Ct-1	Sha	1	40	R2	48	72	18
77	38CV	Ct-1	Sha	1	40	R3	68	24	0
77	38CV	Ct-1	Sha	1	40	R3	68	28	1
77	38CV	Ct-1	Sha	1	40	R3	68	32	4
77	38CV	Ct-1	Sha	1	40	R3	68	48	25
77	38CV	Ct-1	Sha	1	40	R3	68	72	25
77	46CV	Ct-1	Oy-0	1	40	R1	38	24	0
77	46CV	Ct-1	Oy-0	1	40	R1	38	28	1
77	46CV	Ct-1	Oy-0	1	40	R1	38	32	3
77	46CV	Ct-1	Oy-0	1	40	R1	38	48	10
77	46CV	Ct-1	Oy-0	1	40	R1	38	72	10
77	46CV	Ct-1	Oy-0	1	40	R2	52	24	0
77	46CV	Ct-1	Oy-0	1	40	R2	52	28	2
77	46CV	Ct-1	Oy-0	1	40	R2	52	32	3
77	46CV	Ct-1	Oy-0	1	40	R2	52	48	12
77	46CV	Ct-1	Oy-0	1	40	R2	52	72	12
77	46CV	Ct-1	Oy-0	1	40	R3	49	24	0
77	46CV	Ct-1	Oy-0	1	40	R3	49	28	1
77	46CV	Ct-1	Oy-0	1	40	R3	49	32	4
77	46CV	Ct-1	Oy-0	1	40	R3	49	48	17
77	46CV	Ct-1	Oy-0	1	40	R3	49	72	17
77	52CV	Ct-1	Jea	1	40	R1	50	24	0
77	52CV	Ct-1	Jea	1	40	R1	50	28	3
77	52CV	Ct-1	Jea	1	40	R1	50	32	7
77	52CV	Ct-1	Jea	1	40	R1	50	48	21
77	52CV	Ct-1	Jea	1	40	R1	50	72	21
77	52CV	Ct-1	Jea	1	40	R2	58	24	0
77	52CV	Ct-1	Jea	1	40	R2	58	28	4
77	52CV	Ct-1	Jea	1	40	R2	58	32	9
77	52CV	Ct-1	Jea	1	40	R2	58	48	20
77	52CV	Ct-1	Jea	1	40	R2	58	72	20
77	52CV	Ct-1	Jea	1	40	R3	88	24	0
77	52CV	Ct-1	Jea	1	40	R3	88	28	5
77	52CV	Ct-1	Jea	1	40	R3	88	32	11
77	52CV	Ct-1	Jea	1	40	R3	88	48	30
77	52CV	Ct-1	Jea	1	40	R3	88	72	30
77	66CV	Ct-1	Cvi-0	1	40	R1	48	24	0
77	66CV	Ct-1	Cvi-0	1	40	R1	48	28	3
77	66CV	Ct-1	Cvi-0	1	40	R1	48	32	8
77	66CV	Ct-1	Cvi-0	1	40	R1	48	48	19
77	66CV	Ct-1	Cvi-0	1	40	R1	48	72	19
77	66CV	Ct-1	Cvi-0	1	40	R2	64	24	0
77	66CV	Ct-1	Cvi-0	1	40	R2	64	28	2
77	66CV	Ct-1	Cvi-0	1	40	R2	64	32	9
77	66CV	Ct-1	Cvi-0	1	40	R2	64	48	17
77	66CV	Ct-1	Cvi-0	1	40	R2	64	72	17
77	66CV	Ct-1	Cvi-0	1	40	R3	54	24	0
77	66CV	Ct-1	Cvi-0	1	40	R3	54	28	3
77	66CV	Ct-1	Cvi-0	1	40	R3	54	32	9
77	66CV	Ct-1	Cvi-0	1	40	R3	54	48	17
77	66CV	Ct-1	Cvi-0	1	40	R3	54	72	17
77	79CV	Ct-1	Bur-0	1	40	R1	45	24	0
77	79CV	Ct-1	Bur-0	1	40	R1	45	28	1
77	79CV	Ct-1	Bur-0	1	40	R1	45	32	4
77	79CV	Ct-1	Bur-0	1	40	R1	45	48	10
77	79CV	Ct-1	Bur-0	1	40	R1	45	72	10
77	79CV	Ct-1	Bur-0	1	40	R2	51	24	0
77	79CV	Ct-1	Bur-0	1	40	R2	51	28	5
77	79CV	Ct-1	Bur-0	1	40	R2	51	32	10
77	79CV	Ct-1	Bur-0	1	40	R2	51	48	18
77	79CV	Ct-1	Bur-0	1	40	R2	51	72	18
77	79CV	Ct-1	Bur-0	1	40	R3	42	24	0
77	79CV	Ct-1	Bur-0	1	40	R3	42	28	4
77	79CV	Ct-1	Bur-0	1	40	R3	42	32	8
77	79CV	Ct-1	Bur-0	1	40	R3	42	48	13
77	79CV	Ct-1	Bur-0	1	40	R3	42	72	13
77	86CV	Ct-1	Blh-1	1	40	R1	43	24	0
77	86CV	Ct-1	Blh-1	1	40	R1	43	28	3
77	86CV	Ct-1	Blh-1	1	40	R1	43	32	6
77	86CV	Ct-1	Blh-1	1	40	R1	43	48	10
77	86CV	Ct-1	Blh-1	1	40	R1	43	72	12
77	86CV	Ct-1	Blh-1	1	40	R2	61	24	0
77	86CV	Ct-1	Blh-1	1	40	R2	61	28	4
77	86CV	Ct-1	Blh-1	1	40	R2	61	32	8
77	86CV	Ct-1	Blh-1	1	40	R2	61	48	16
77	86CV	Ct-1	Blh-1	1	40	R2	61	72	18
77	86CV	Ct-1	Blh-1	1	40	R3	67	24	0
77	86CV	Ct-1	Blh-1	1	40	R3	67	28	5
77	86CV	Ct-1	Blh-1	1	40	R3	67	32	8
77	86CV	Ct-1	Blh-1	1	40	R3	67	48	13
77	86CV	Ct-1	Blh-1	1	40	R3	67	72	14
77	94CV	Ct-1	Ita-0	1	40	R1	36	24	0
77	94CV	Ct-1	Ita-0	1	40	R1	36	28	2
77	94CV	Ct-1	Ita-0	1	40	R1	36	32	7
77	94CV	Ct-1	Ita-0	1	40	R1	36	48	18
77	94CV	Ct-1	Ita-0	1	40	R1	36	72	18
77	94CV	Ct-1	Ita-0	1	40	R2	46	24	0
77	94CV	Ct-1	Ita-0	1	40	R2	46	28	2
77	94CV	Ct-1	Ita-0	1	40	R2	46	32	4
77	94CV	Ct-1	Ita-0	1	40	R2	46	48	10
77	94CV	Ct-1	Ita-0	1	40	R2	46	72	10
77	94CV	Ct-1	Ita-0	1	40	R3	56	24	0
77	94CV	Ct-1	Ita-0	1	40	R3	56	28	6
77	94CV	Ct-1	Ita-0	1	40	R3	56	32	10
77	94CV	Ct-1	Ita-0	1	40	R3	56	48	22
77	94CV	Ct-1	Ita-0	1	40	R3	56	72	22
77	162AV	Ct-1	Ct-1	1	40	R1	37	24	0
77	162AV	Ct-1	Ct-1	1	40	R1	37	28	6
77	162AV	Ct-1	Ct-1	1	40	R1	37	32	12
77	162AV	Ct-1	Ct-1	1	40	R1	37	48	28
77	162AV	Ct-1	Ct-1	1	40	R1	37	72	28
77	162AV	Ct-1	Ct-1	1	40	R2	47	24	0
77	162AV	Ct-1	Ct-1	1	40	R2	47	28	2
77	162AV	Ct-1	Ct-1	1	40	R2	47	32	5
77	162AV	Ct-1	Ct-1	1	40	R2	47	48	15
77	162AV	Ct-1	Ct-1	1	40	R2	47	72	15
77	162AV	Ct-1	Ct-1	1	40	R3	57	24	0
77	162AV	Ct-1	Ct-1	1	40	R3	57	28	2
77	162AV	Ct-1	Ct-1	1	40	R3	57	32	7
77	162AV	Ct-1	Ct-1	1	40	R3	57	48	19
77	162AV	Ct-1	Ct-1	1	40	R3	57	72	19
